# Supplementary material for: Prevalence and factors associated with Helicobacter Pylori infection among patients with dyspeptic symptoms in Tanzania: Experience from temeke regional referral hospital in Dar Es Salaam
Source: PLoS One. 2025 Apr 15;20(4):e0320191. doi: 10.1371/journal.pone.0320191 (PMC11999147; doi:10.1371/journal.pone.0320191)
Supplement: “Supporting Information files xlsx” — (XLSX) [file pone.0320191.s001.xlsx]

## Sheet: Questionnaire about prevalen...
1. What is the current Helicobacter pylori infection status of patient with dyspeptic symptom?	2. Age of the patient	3. Gender of the Patient	4. Place of Residence	5. Source of water	5. Source of water/Tap water	5. Source of water/Borehole	5. Source of water/River	5. Source of water/Rainy water.	6. How safe is drinking water?	7. How often do you wash your hands thoroughly with soap?	8. Education level: What is the highest level of education you have completed?	9. Income level/employment status.	10. Smoking status: Do you currently smoke?	11. Alcohol consumption: How often do you consume alcohol?	12. Have any of your family members ever been diagnosed with Helicobacter pylori infection?	13. What is your current living situation?	14. Have you ever used non-steroidal anti-inflammatory drugs (**NSAIDs**) for more than two weeks at a time?	15. Symptoms: Have you experienced any of the following symptoms in the past month?	15. Symptoms: Have you experienced any of the following symptoms in the past month?/Abdominal pain	15. Symptoms: Have you experienced any of the following symptoms in the past month?/Nausea	15. Symptoms: Have you experienced any of the following symptoms in the past month?/Vomiting	15. Symptoms: Have you experienced any of the following symptoms in the past month?/Bloating	15. Symptoms: Have you experienced any of the following symptoms in the past month?/Diarrhea	15. Symptoms: Have you experienced any of the following symptoms in the past month?/Constipation	16. Have you ever been diagnosed with Helicobacter pylori infection?	17. If yes, when were you diagnosed with Helicobacter pylori infection?	18. How was your H. pylori infection diagnosed?
Positive	18-29 years	Female	Ilala	Rainy water.	0	0	0	1	Treated	Occasionally	College graduate	Unemployed	No	Never	No	Overcrowded family members	No	Abdominal pain	1	0	0	0	0	0	Yes	Within the past year	Blood test
Negative	50-59 years	Male	Temeke	Tap water	1	0	0	0	Not sure	Occasionally	Less than secondary school	Employed	No	Occasionally (less than once a week)	Not sure	Overcrowded family members	Yes	Abdominal pain Bloating	1	0	0	1	0	0	Yes	Within the past year	Stool test
Positive	60 years or Older	Male	Temeke	Borehole Rainy water.	0	1	0	1	Not treated	Frequently	Less than secondary school	Unemployed	No	Occasionally (less than once a week)	No	Living with family members (not overcrowded)	No	Nausea Bloating Constipation	0	1	0	1	0	1	No
Positive	18-29 years	Female	Ilala	Tap water	1	0	0	0	Treated	Frequently	Less than secondary school	Unemployed	No	Never	No	Living with family members (not overcrowded)	Yes	Abdominal pain Nausea Bloating Diarrhea Constipation Vomiting	1	1	1	1	1	1	No
Positive	60 years or Older	Male	Temeke	Borehole Rainy water.	0	1	0	1	Not treated	Frequently	Less than secondary school	Unemployed	No	Occasionally (less than once a week)	No	Living with family members (not overcrowded)	No	Nausea Bloating Constipation	0	1	0	1	0	1	No
Negative	40-49 years	Female	Ilala	Tap water	1	0	0	0	Treated	Occasionally	Secondary school	Unemployed	No	Occasionally (less than once a week)	Not sure	Living with family members (not overcrowded)	No	Bloating Abdominal pain	1	0	0	1	0	0	Yes	Within the past year	Stool test
Positive	30-39 years	Male	Kigamboni	Borehole	0	1	0	0	Treated	Occasionally	Some college or technical school	Unemployed	No	Never	No	Living alone	Yes	Abdominal pain Nausea Vomiting	1	1	1	0	0	0	No
Negative	40-49 years	Male	Ilala	Tap water	1	0	0	0	Not sure	Occasionally	Secondary school	Unemployed	No	Occasionally (less than once a week)	Not sure	Living with family members (not overcrowded)	Yes	Vomiting Bloating Constipation	0	0	1	1	0	1	Yes	Within the past 5 years	Stool test
Positive	18-29 years	Female	Ilala	Tap water	1	0	0	0	Not treated	Frequently	Less than secondary school	Unemployed	No	Never	Yes	Living with family members (not overcrowded)	Yes	Abdominal pain Nausea Bloating Constipation	1	1	0	1	0	1	No
Negative	50-59 years	Female	Temeke	Borehole	0	1	0	0	Not treated	Frequently	Secondary school	Unemployed	No	Occasionally (less than once a week)	Not sure	Living with family members (not overcrowded)	Yes	Abdominal pain Nausea Constipation	1	1	0	0	0	1	Yes	Within the past 5 years	Stool test
Negative	18-29 years	Male	Ubungo	Tap water	1	0	0	0	Not treated	Occasionally	Secondary school	Employed	No	Occasionally (less than once a week)	Not sure	Overcrowded family members	Yes	Bloating Abdominal pain	1	0	0	1	0	0	No
Positive	50-59 years	Male	Temeke	Tap water Borehole	1	1	0	0	Treated	Frequently	Secondary school	Unemployed	No	Occasionally (less than once a week)	No	Living with family members (not overcrowded)	Yes	Abdominal pain Bloating	1	0	0	1	0	0	No
Negative	40-49 years	Female	Temeke	Borehole	0	1	0	0	Not treated	Frequently	Less than secondary school	Unemployed	No	Occasionally (less than once a week)	No	Living with family members (not overcrowded)	No	Abdominal pain Bloating	1	0	0	1	0	0	No
Negative	50-59 years	Female	Temeke	Tap water Borehole	1	1	0	0	Treated	Frequently	College graduate	Employed	No	Occasionally (less than once a week)	No	Living with family members (not overcrowded)	Yes	Abdominal pain Nausea Bloating Constipation	1	1	0	1	0	1	Yes	Within the past 5 years	Stool test
Positive	60 years or Older	Female	Temeke	Tap water Borehole	1	1	0	0	Treated	Occasionally	Less than secondary school	Unemployed	No	Never	Yes	Living with family members (not overcrowded)	Yes	Abdominal pain Bloating Constipation	1	0	0	1	0	1	Yes	Within the past year	Stool test
Negative	30-39 years	Male	Temeke	Tap water Borehole	1	1	0	0	Treated	Occasionally	Some college or technical school	Employed	No	Occasionally (less than once a week)	No	Living with family members (not overcrowded)	Yes	Abdominal pain Constipation Bloating	1	0	0	1	0	1	No
Positive	60 years or Older	Male	Temeke	Borehole	0	1	0	0	Not treated	Occasionally	Less than secondary school	Unemployed	Yes	Regularly (once a week or more)	No	Living with family members (not overcrowded)	Yes	Abdominal pain Bloating Constipation Nausea	1	1	0	1	0	1	Yes	Within the past 5 years	Blood test
Negative	18-29 years	Male	Temeke	Tap water	1	0	0	0	Treated	Occasionally	Secondary school	Employed	No	Regularly (once a week or more)	No	Living with family members (not overcrowded)	Yes	Constipation Bloating	0	0	0	1	0	1	No
Positive	50-59 years	Male	Ilala	Tap water Borehole	1	1	0	0	Treated	Occasionally	Secondary school	Unemployed	No	Regularly (once a week or more)	No	Living with family members (not overcrowded)	Yes	Abdominal pain Nausea Vomiting Constipation Bloating	1	1	1	1	0	1	Yes	Within the past 5 years	Stool test
Negative	30-39 years	Female	Temeke	Tap water Borehole	1	1	0	0	Treated	Occasionally	Secondary school	Unemployed	No	Never	No	Living with family members (not overcrowded)	Yes	Abdominal pain Bloating Constipation	1	0	0	1	0	1	No
Negative	18-29 years	Female	Temeke	Tap water Borehole	1	1	0	0	Treated	Frequently	Secondary school	Employed	No	Never	No	Living with family members (not overcrowded)	Yes	Abdominal pain Bloating	1	0	0	1	0	0	No
Negative	18-29 years	Male	Temeke	Borehole	0	1	0	0	Treated	Occasionally	Secondary school	Employed	No	Occasionally (less than once a week)	No	Living alone	Yes	Bloating Constipation	0	0	0	1	0	1	No
Positive	60 years or Older	Male	Temeke	Borehole	0	1	0	0	Not treated	Occasionally	Less than secondary school	Unemployed	No	Occasionally (less than once a week)	Yes	Living with family members (not overcrowded)	Yes	Abdominal pain Bloating Constipation	1	0	0	1	0	1	Yes	Within the past 5 years	Blood test
Negative	18-29 years	Female	Kinondoni	Tap water	1	0	0	0	Treated	Occasionally	Some college or technical school	Employed	No	Occasionally (less than once a week)	No	Living with family members (not overcrowded)	Yes	Constipation Bloating	0	0	0	1	0	1	No
Negative	40-49 years	Male	Temeke	Tap water Borehole	1	1	0	0	Treated	Occasionally	Secondary school	Employed	No	Regularly (once a week or more)	No	Living with family members (not overcrowded)	Yes	Abdominal pain Bloating Constipation	1	0	0	1	0	1	No
Negative	18-29 years	Female	Temeke	Tap water Borehole	1	1	0	0	Treated	Occasionally	Secondary school	Unemployed	No	Never	No	Living with family members (not overcrowded)	Yes	Abdominal pain Bloating	1	0	0	1	0	0	No
Positive	18-29 years	Female	Temeke	Borehole	0	1	0	0	Treated	Occasionally	Less than secondary school	Unemployed	No	Occasionally (less than once a week)	No	Living with family members (not overcrowded)	Yes	Abdominal pain Constipation Bloating	1	0	0	1	0	1	No
Negative	50-59 years	Female	Temeke	Borehole	0	1	0	0	Treated	Occasionally	Secondary school	Unemployed	No	Never	No	Living with family members (not overcrowded)	Yes	Abdominal pain	1	0	0	0	0	0	No
Negative	50-59 years	Male	Temeke	Tap water Borehole	1	1	0	0	Treated	Occasionally	College graduate	Employed	No	Never	Yes	Living with family members (not overcrowded)	Yes	Bloating Abdominal pain	1	0	0	1	0	0	Yes	Within the past 5 years	Stool test
Positive	50-59 years	Female	Kinondoni	Tap water	1	0	0	0	Treated	Frequently	Postgraduate degree	Employed	No	Regularly (once a week or more)	Yes	Living with family members (not overcrowded)	Yes	Abdominal pain Bloating Diarrhea Constipation	1	0	0	1	1	1	Yes	Within the past year	Stool test
Positive	18-29 years	Female	Temeke	Tap water	1	0	0	0	Treated	Occasionally	College graduate	Employed	No	Never	Yes	Living with family members (not overcrowded)	Yes	Abdominal pain Bloating	1	0	0	1	0	0	Yes	Within the past year	Stool test
Negative	18-29 years	Female	Temeke	Borehole Tap water	1	1	0	0	Treated	Occasionally	College graduate	Unemployed	No	Occasionally (less than once a week)	No	Living in a dormitory, military barracks, or prison	Yes	Abdominal pain Bloating	1	0	0	1	0	0	No
Positive	40-49 years	Male	Temeke	Borehole Tap water	1	1	0	0	Treated	Occasionally	Some college or technical school	Employed	No	Regularly (once a week or more)	Yes	Living with family members (not overcrowded)	Yes	Abdominal pain Bloating Constipation	1	0	0	1	0	1	Yes	Within the past year	Stool test
Negative	50-59 years	Female	Temeke	Tap water Borehole	1	1	0	0	Treated	Occasionally	Some college or technical school	Employed	No	Occasionally (less than once a week)	No	Living with family members (not overcrowded)	Yes	Abdominal pain Bloating	1	0	0	1	0	0	No
Negative	30-39 years	Female	Temeke	Tap water	1	0	0	0	Treated	Frequently	College graduate	Employed	No	Never	No	Living with family members (not overcrowded)	Yes	Abdominal pain Bloating Constipation	1	0	0	1	0	1	Yes	Within the past year	Stool test
Negative	60 years or Older	Female	Temeke	Borehole	0	1	0	0	Treated	Frequently	Some college or technical school	Employed	No	Regularly (once a week or more)	Yes	Living with family members (not overcrowded)	Yes	Abdominal pain Bloating	1	0	0	1	0	0	No
Positive	60 years or Older	Male	Temeke	Borehole	0	1	0	0	Treated	Occasionally	Postgraduate degree	Employed	No	Regularly (once a week or more)	No	Living with family members (not overcrowded)	Yes	Abdominal pain Bloating Constipation	1	0	0	1	0	1	Yes	Within the past year	Endoscopy
Negative	30-39 years	Male	Temeke	Borehole	0	1	0	0	Treated	Occasionally	College graduate	Employed	No	Occasionally (less than once a week)	No	Living alone	Yes	Abdominal pain Bloating Diarrhea	1	0	0	1	1	0	Yes	Within the past 5 years	Stool test
Negative	30-39 years	Female	Temeke	Borehole	0	1	0	0	Treated	Frequently	Some college or technical school	Employed	No	Never	Yes	Living with family members (not overcrowded)	Yes	Bloating	0	0	0	1	0	0	No
Positive	40-49 years	Male	Temeke	Borehole	0	1	0	0	Treated	Frequently	Some college or technical school	Employed	No	Never	No	Living with family members (not overcrowded)	Yes	Abdominal pain Bloating Diarrhea	1	0	0	1	1	0	Yes	Within the past year	Stool test
Negative	40-49 years	Male	Temeke	Borehole	0	1	0	0	Not treated	Rarely	Less than secondary school	Employed	No	Occasionally (less than once a week)	Yes	Living with family members (not overcrowded)	Yes	Abdominal pain Nausea Vomiting Bloating Diarrhea	1	1	1	1	1	0	No
Positive	40-49 years	Male	Temeke	Borehole	0	1	0	0	Not treated	Frequently	College graduate	Employed	No	Regularly (once a week or more)	No	Living with family members (not overcrowded)	Yes	Bloating Nausea	0	1	0	1	0	0	No
Positive	30-39 years	Female	Ilala	Tap water	1	0	0	0	Not treated	Occasionally	Secondary school	Unemployed	No	Never	No	Living with family members (not overcrowded)	No	Bloating Abdominal pain	1	0	0	1	0	0	Yes	Within the past 5 years	Stool test
Positive	18-29 years	Female	Ilala	Tap water	1	0	0	0	Treated	Occasionally	College graduate	Employed	No	Never	Not sure	Living with family members (not overcrowded)	No	Abdominal pain Bloating	1	0	0	1	0	0	No
Positive	30-39 years	Male	Kinondoni	Tap water	1	0	0	0	Treated	Frequently	College graduate	Employed	No	Never	Yes	Living alone	No	Abdominal pain Nausea Bloating	1	1	0	1	0	0	Yes	Within the past year	Stool test
Negative	40-49 years	Male	Ilala	Borehole Tap water Rainy water.	1	1	0	1	Not treated	Occasionally	Less than secondary school	Employed	No	Occasionally (less than once a week)	No	Living with family members (not overcrowded)	No	Bloating	0	0	0	1	0	0	Yes	Within the past 5 years	Stool test
Negative	60 years or Older	Female	Ilala	Rainy water. Tap water	1	0	0	1	Not treated	Frequently	Less than secondary school	Unemployed	No	Never	No	Living with family members (not overcrowded)	Yes	Abdominal pain Nausea Bloating Constipation	1	1	0	1	0	1	Yes	Within the past 5 years	Blood test
Positive	50-59 years	Female	Ilala	Borehole Tap water Rainy water.	1	1	0	1	Not treated	Occasionally	Less than secondary school	Unemployed	No	Occasionally (less than once a week)	Yes	Living alone	Yes	Abdominal pain Bloating Constipation	1	0	0	1	0	1	Yes	Within the past year	Stool test
Negative	40-49 years	Female	Temeke	Tap water Borehole	1	1	0	0	Not treated	Frequently	Less than secondary school	Unemployed	No	Occasionally (less than once a week)	Not sure	Living alone	No	Abdominal pain Nausea Diarrhea	1	1	0	0	1	0	No
Positive	18-29 years	Female	Temeke	Borehole Tap water	1	1	0	0	Not treated	Occasionally	Less than secondary school	Unemployed	No	Never	Yes	Living with family members (not overcrowded)	Yes	Abdominal pain Nausea Bloating Diarrhea	1	1	0	1	1	0	Yes	Within the past year	Stool test
Positive	40-49 years	Male	Kinondoni	Tap water	1	0	0	0	Treated	Frequently	College graduate	Employed	No	Regularly (once a week or more)	Yes	Living with family members (not overcrowded)	Yes	Abdominal pain Nausea Bloating Constipation	1	1	0	1	0	1	No
Negative	40-49 years	Female	Ilala	Tap water	1	0	0	0	Not treated	Occasionally	Secondary school	Unemployed	No	Occasionally (less than once a week)	Yes	Living with family members (not overcrowded)	Yes	Abdominal pain Nausea Vomiting Bloating Diarrhea	1	1	1	1	1	0	Yes	Within the past year	Stool test
Negative	50-59 years	Female	Kinondoni	Tap water	1	0	0	0	Not treated	Occasionally	Less than secondary school	Unemployed	No	Never	Yes	Living with family members (not overcrowded)	Yes	Abdominal pain Nausea Vomiting Diarrhea Bloating	1	1	1	1	1	0	Yes	Within the past year	Stool test
Positive	18-29 years	Male	Ubungo	Tap water	1	0	0	0	Not treated	Rarely	Less than secondary school	Unemployed	No	Never	Yes	Living with family members (not overcrowded)	No	Abdominal pain Nausea Vomiting	1	1	1	0	0	0	No
Negative	40-49 years	Male	Ilala	Borehole	0	1	0	0	Treated	Occasionally	Less than secondary school	Employed	Yes	Regularly (once a week or more)	Yes	Living with family members (not overcrowded)	Yes	Abdominal pain Nausea Diarrhea Bloating Vomiting	1	1	1	1	1	0	No
Negative	40-49 years	Male	Ilala	Tap water Borehole	1	1	0	0	Not treated	Occasionally	Less than secondary school	Unemployed	No	Never	Yes	Living with family members (not overcrowded)	Yes	Abdominal pain Nausea Diarrhea	1	1	0	0	1	0	Yes	Within the past year	Stool test
Negative	30-39 years	Male	Ilala	Tap water Rainy water.	1	0	0	1	Not treated	Occasionally	Secondary school	Employed	No	Occasionally (less than once a week)	No	Living with family members (not overcrowded)	No	Abdominal pain Nausea Bloating Constipation	1	1	0	1	0	1	No
Positive	50-59 years	Female	Temeke	Borehole	0	1	0	0	Not treated	Occasionally	Secondary school	Unemployed	No	Never	No	Living with family members (not overcrowded)	No	Constipation Bloating Abdominal pain	1	0	0	1	0	1	Yes	Within the past 5 years	Stool test
Negative	40-49 years	Female	Temeke	Borehole	0	1	0	0	Not treated	Frequently	Less than secondary school	Employed	No	Never	No	Living with family members (not overcrowded)	No	Abdominal pain Constipation Nausea	1	1	0	0	0	1	No
Positive	30-39 years	Female	Ubungo	Tap water	1	0	0	0	Treated	Frequently	Postgraduate degree	Employed	No	Never	No	Living with family members (not overcrowded)	Yes	Abdominal pain Diarrhea	1	0	0	0	1	0	No
Negative	18-29 years	Female	Ilala	Tap water	1	0	0	0	Not treated	Occasionally	Secondary school	Employed	No	Never	No	Living alone	No	Nausea	0	1	0	0	0	0	No
Positive	30-39 years	Male	Temeke	Tap water	1	0	0	0	Not treated	Frequently	Less than secondary school	Employed	Yes	Regularly (once a week or more)	No	Living with family members (not overcrowded)	No	Abdominal pain Nausea Bloating	1	1	0	1	0	0	Yes	Within the past year	Stool test
Negative	60 years or Older	Male	Ilala	Borehole	0	1	0	0	Not treated	Frequently	Less than secondary school	Unemployed	No	Never	Yes	Living with family members (not overcrowded)	No	Abdominal pain	1	0	0	0	0	0	Yes	Within the past year	Blood test
Negative	50-59 years	Female	Ilala	Borehole	0	1	0	0	Not treated	Occasionally	Secondary school	Unemployed	No	Never	Not sure	Living with family members (not overcrowded)	Yes	Abdominal pain Nausea Vomiting Bloating Diarrhea	1	1	1	1	1	0	No
Negative	30-39 years	Male	Ilala	Tap water	1	0	0	0	Not sure	Frequently	Less than secondary school	Employed	No	Never	Yes	Living alone	No	Abdominal pain Bloating	1	0	0	1	0	0	No
Positive	18-29 years	Female	Ilala	Tap water	1	0	0	0	Not sure	Occasionally	College graduate	Employed	No	Occasionally (less than once a week)	Not sure	Living with family members (not overcrowded)	Yes	Abdominal pain Nausea Diarrhea	1	1	0	0	1	0	No
Negative	18-29 years	Male	Temeke	Tap water	1	0	0	0	Not sure	Occasionally	Some college or technical school	Unemployed	No	Occasionally (less than once a week)	Not sure	Living in a dormitory, military barracks, or prison	Yes	Abdominal pain Diarrhea	1	0	0	0	1	0	No
Negative	30-39 years	Female	Ubungo	Tap water	1	0	0	0	Treated	Occasionally	Some college or technical school	Employed	No	Never	Yes	Living with family members (not overcrowded)	Yes	Abdominal pain Bloating	1	0	0	1	0	0	Yes	Within the past year	Stool test
Positive	40-49 years	Male	Ilala	Tap water	1	0	0	0	Not sure	Occasionally	Secondary school	Unemployed	No	Occasionally (less than once a week)	No	Living with family members (not overcrowded)	Yes	Vomiting Bloating Constipation	0	0	1	1	0	1	No
Negative	18-29 years	Female	Kinondoni	Borehole Tap water	1	1	0	0	Treated	Occasionally	Secondary school	Unemployed	No	Never	Not sure	Living alone	Yes	Nausea Bloating Constipation	0	1	0	1	0	1	No
Positive	30-39 years	Female	Temeke	Borehole Tap water	1	1	0	0	Treated	Frequently	Some college or technical school	Unemployed	No	Never	Yes	Living with family members (not overcrowded)	Yes	Bloating Abdominal pain	1	0	0	1	0	0	Not sure
Negative	30-39 years	Male	Temeke	Tap water	1	0	0	0	Not treated	Rarely	Secondary school	Employed	Yes	Occasionally (less than once a week)	Yes	Living alone	Yes	Abdominal pain Bloating Nausea Diarrhea	1	1	0	1	1	0	Yes	Within the past year	Stool test
Negative	18-29 years	Female	Temeke	Borehole Tap water	1	1	0	0	Not sure	Occasionally	Some college or technical school	Unemployed	No	Never	No	Living in a dormitory, military barracks, or prison	Yes	Abdominal pain Nausea	1	1	0	0	0	0	No
Positive	18-29 years	Male	Ilala	Rainy water. Tap water	1	0	0	1	Not treated	Rarely	Less than secondary school	Unemployed	No	Never	Yes	Living with family members (not overcrowded)	No	Abdominal pain Nausea Vomiting	1	1	1	0	0	0	Yes	Within the past 5 years	Stool test
Negative	30-39 years	Male	Temeke	Tap water Rainy water.	1	0	0	1	Not treated	Occasionally	Some college or technical school	Unemployed	No	Occasionally (less than once a week)	Not sure	Living with family members (not overcrowded)	No	Abdominal pain Bloating	1	0	0	1	0	0	No
Negative	40-49 years	Female	Temeke	Tap water Borehole Rainy water.	1	1	0	1	Not treated	Occasionally	Less than secondary school	Unemployed	No	Never	Not sure	Overcrowded family members	No	Abdominal pain Diarrhea Nausea	1	1	0	0	1	0	Yes	Within the past 5 years	Stool test
Negative	40-49 years	Female	Temeke	Tap water	1	0	0	0	Not treated	Occasionally	Less than secondary school	Unemployed	No	Never	No	Overcrowded family members	No	Abdominal pain Nausea Diarrhea	1	1	0	0	1	0	No
Positive	30-39 years	Male	Temeke	Borehole Tap water Rainy water.	1	1	0	1	Not sure	Occasionally	Secondary school	Employed	No	Occasionally (less than once a week)	Not sure	Living alone	No	Abdominal pain Bloating	1	0	0	1	0	0	Not sure
Negative	50-59 years	Female	Temeke	Tap water Rainy water.	1	0	0	1	Not treated	Occasionally	Secondary school	Unemployed	No	Never	Not sure	Living with family members (not overcrowded)	No	Abdominal pain Constipation Bloating	1	0	0	1	0	1	No
Negative	60 years or Older	Male	Kigamboni	Tap water	1	0	0	0	Treated	Occasionally	Postgraduate degree	Unemployed	No	Occasionally (less than once a week)	Yes	Living with family members (not overcrowded)	No	Abdominal pain	1	0	0	0	0	0	Not sure
Positive	18-29 years	Female	Kigamboni	Tap water	1	0	0	0	Treated	Occasionally	Some college or technical school	Unemployed	No	Never	Not sure	Living alone	No	Abdominal pain Nausea	1	1	0	0	0	0	No
Negative	60 years or Older	Female	Temeke	Rainy water. Borehole	0	1	0	1	Treated	Occasionally	Secondary school	Unemployed	No	Never	Not sure	Living with family members (not overcrowded)	No	Constipation	0	0	0	0	0	1	No
Positive	30-39 years	Female	Temeke	Tap water Borehole Rainy water.	1	1	0	1	Treated	Occasionally	Less than secondary school	Employed	No	Never	Not sure	Living with family members (not overcrowded)	No	Abdominal pain Bloating Nausea Vomiting	1	1	1	1	0	0	No
Negative	50-59 years	Female	Temeke	Tap water	1	0	0	0	Not treated	Occasionally	Secondary school	Employed	No	Occasionally (less than once a week)	Not sure	Living with family members (not overcrowded)	No	Abdominal pain Diarrhea	1	0	0	0	1	0	Not sure
Positive	40-49 years	Female	Temeke	Tap water Rainy water.	1	0	0	1	Treated	Occasionally	Some college or technical school	Employed	No	Never	Not sure	Living with family members (not overcrowded)	No	Abdominal pain Bloating	1	0	0	1	0	0	No
Negative	60 years or Older	Female	Kinondoni	Tap water Borehole Rainy water.	1	1	0	1	Treated	Occasionally	Less than secondary school	Unemployed	No	Never	Not sure	Living with family members (not overcrowded)	No	Bloating Constipation	0	0	0	1	0	1	No
Negative	18-29 years	Male	Temeke	Tap water	1	0	0	0	Not treated	Rarely	Some college or technical school	Unemployed	No	Occasionally (less than once a week)	Not sure	Living alone	No	Constipation	0	0	0	0	0	1	No
Negative	60 years or Older	Male	Temeke	Tap water Rainy water.	1	0	0	1	Not treated	Rarely	Less than secondary school	Unemployed	No	Never	Not sure	Living with family members (not overcrowded)	No	Abdominal pain Diarrhea	1	0	0	0	1	0	Not sure
Negative	18-29 years	Female	Temeke	Tap water	1	0	0	0	Treated	Occasionally	Secondary school	Unemployed	No	Never	Yes	Living alone	No	Nausea Vomiting Bloating	0	1	1	1	0	0	No
Negative	40-49 years	Female	Temeke	Tap water Rainy water.	1	0	0	1	Treated	Occasionally	College graduate	Employed	No	Never	Yes	Living with family members (not overcrowded)	No	Abdominal pain	1	0	0	0	0	0	Yes	More than 5 years ago	Stool test
Negative	30-39 years	Male	Temeke	Tap water Rainy water.	1	0	0	1	Not treated	Occasionally	Secondary school	Employed	No	Occasionally (less than once a week)	Not sure	Living with family members (not overcrowded)	No	Abdominal pain Diarrhea Bloating	1	0	0	1	1	0	Not sure
Positive	30-39 years	Female	Temeke	Tap water Rainy water.	1	0	0	1	Treated	Occasionally	Secondary school	Unemployed	No	Never	Not sure	Living with family members (not overcrowded)	No	Abdominal pain	1	0	0	0	0	0	Not sure
Negative	50-59 years	Female	Temeke	Tap water	1	0	0	0	Not treated	Occasionally	Less than secondary school	Unemployed	No	Never	Not sure	Living with family members (not overcrowded)	No	Abdominal pain Nausea Bloating	1	1	0	1	0	0	Not sure
Negative	30-39 years	Male	Temeke	Tap water	1	0	0	0	Treated	Rarely	Secondary school	Employed	No	Never	Not sure	Living with family members (not overcrowded)	No	Abdominal pain	1	0	0	0	0	0	No
Positive	40-49 years	Male	Ilala	Tap water Rainy water. Borehole	1	1	0	1	Treated	Frequently	Secondary school	Employed	No	Occasionally (less than once a week)	No	Living with family members (not overcrowded)	No	Abdominal pain Nausea Diarrhea	1	1	0	0	1	0	No
Positive	18-29 years	Female	Ilala	Tap water	1	0	0	0	Not treated	Rarely	Less than secondary school	Unemployed	No	Never	No	Living with family members (not overcrowded)	No	Abdominal pain Nausea Vomiting Bloating Constipation	1	1	1	1	0	1	Yes	Within the past year	Stool test
Positive	18-29 years	Male	Temeke	Borehole	0	1	0	0	Not treated	Frequently	Secondary school	Employed	No	Never	Yes	Living with family members (not overcrowded)	Yes	Abdominal pain Nausea Vomiting Diarrhea	1	1	1	0	1	0	Yes	Within the past year	Stool test
Negative	30-39 years	Male	Ilala	Tap water	1	0	0	0	Not sure	Occasionally	College graduate	Employed	No	Occasionally (less than once a week)	Yes	Living with family members (not overcrowded)	Yes	Abdominal pain Diarrhea Bloating	1	0	0	1	1	0	No
Positive	60 years or Older	Male	Ilala	Borehole	0	1	0	0	Not treated	Occasionally	Secondary school	Unemployed	No	Never	Not sure	Overcrowded family members	No	Abdominal pain Nausea Bloating	1	1	0	1	0	0	Yes	Within the past year	Stool test
Positive	40-49 years	Female	Temeke	Borehole	0	1	0	0	Not sure	Occasionally	Less than secondary school	Unemployed	No	Never	Yes	Living with family members (not overcrowded)	Yes	Abdominal pain Nausea Diarrhea	1	1	0	0	1	0	Yes	Within the past year	Stool test
Negative	18-29 years	Male	Temeke	Tap water	1	0	0	0	Not treated	Frequently	Less than secondary school	Employed	No	Never	Not sure	Living alone	No	Abdominal pain Nausea Bloating	1	1	0	1	0	0	No
Positive	30-39 years	Female	Ilala	Borehole	0	1	0	0	Not treated	Occasionally	Less than secondary school	Unemployed	No	Never	Yes	Living with family members (not overcrowded)	Yes	Abdominal pain Nausea	1	1	0	0	0	0	Yes	Within the past year	Stool test
Negative	18-29 years	Female	Ilala	Borehole	0	1	0	0	Not treated	Rarely	Less than secondary school	Unemployed	No	Never	Yes	Living with family members (not overcrowded)	No	Abdominal pain Nausea Diarrhea	1	1	0	0	1	0	Not sure
Positive	60 years or Older	Male	Temeke	Tap water Rainy water.	1	0	0	1	Not treated	Occasionally	College graduate	Unemployed	No	Never	Not sure	Living with family members (not overcrowded)	No	Abdominal pain Bloating Constipation	1	0	0	1	0	1	No
Negative	30-39 years	Female	Temeke	Tap water Borehole Rainy water.	1	1	0	1	Treated	Occasionally	Secondary school	Unemployed	No	Never	No	Living alone	No	Abdominal pain	1	0	0	0	0	0	No
Negative	40-49 years	Female	Temeke	Tap water	1	0	0	0	Not treated	Occasionally	Secondary school	Employed	No	Never	Not sure	Living with family members (not overcrowded)	No	Abdominal pain Nausea Bloating	1	1	0	1	0	0	No
Negative	50-59 years	Female	Temeke	Tap water	1	0	0	0	Not treated	Occasionally	Less than secondary school	Unemployed	No	Occasionally (less than once a week)	Not sure	Overcrowded family members	No	Abdominal pain Constipation	1	0	0	0	0	1	No
Negative	18-29 years	Female	Temeke	Tap water Rainy water.	1	0	0	1	Not treated	Occasionally	Some college or technical school	Unemployed	No	Never	Not sure	Living in a dormitory, military barracks, or prison	No	Bloating Nausea Vomiting	0	1	1	1	0	0	No
Negative	18-29 years	Male	Temeke	Tap water	1	0	0	0	Treated	Occasionally	College graduate	Unemployed	No	Never	Yes	Living alone	No	Abdominal pain Diarrhea	1	0	0	0	1	0	No
Negative	50-59 years	Male	Ilala	Tap water	1	0	0	0	Treated	Occasionally	College graduate	Employed	No	Occasionally (less than once a week)	Not sure	Overcrowded family members	No	Abdominal pain	1	0	0	0	0	0	No
Negative	40-49 years	Male	Temeke	Tap water Rainy water.	1	0	0	1	Not treated	Occasionally	College graduate	Employed	No	Occasionally (less than once a week)	Not sure	Living with family members (not overcrowded)	No	Abdominal pain	1	0	0	0	0	0	No
Negative	30-39 years	Female	Temeke	Tap water	1	0	0	0	Not treated	Occasionally	Less than secondary school	Unemployed	No	Occasionally (less than once a week)	Yes	Living with family members (not overcrowded)	No	Abdominal pain Diarrhea	1	0	0	0	1	0	No
Negative	40-49 years	Female	Temeke	Tap water Rainy water.	1	0	0	1	Not treated	Rarely	Secondary school	Unemployed	No	Never	Not sure	Living with family members (not overcrowded)	No	Abdominal pain	1	0	0	0	0	0	No
Positive	18-29 years	Female	Temeke	Tap water	1	0	0	0	Treated	Occasionally	Some college or technical school	Unemployed	No	Never	Not sure	Living alone	No	Abdominal pain Bloating Nausea	1	1	0	1	0	0	Yes	Within the past 5 years	Stool test
Negative	30-39 years	Female	Temeke	Tap water Rainy water.	1	0	0	1	Not treated	Occasionally	Less than secondary school	Unemployed	No	Never	Not sure	Living with family members (not overcrowded)	No	Constipation	0	0	0	0	0	1	No
Negative	60 years or Older	Female	Temeke	Tap water Borehole Rainy water.	1	1	0	1	Not treated	Occasionally	Secondary school	Unemployed	No	Never	Yes	Living with family members (not overcrowded)	No	Abdominal pain Vomiting	1	0	1	0	0	0	No
Positive	40-49 years	Male	Kigamboni	Borehole	0	1	0	0	Treated	Occasionally	College graduate	Employed	No	Never	Yes	Living with family members (not overcrowded)	No	Abdominal pain Nausea Bloating Diarrhea	1	1	0	1	1	0	Yes	Within the past year	Stool test
Negative	18-29 years	Male	Temeke	Tap water	1	0	0	0	Treated	Occasionally	College graduate	Unemployed	No	Never	No	Living with family members (not overcrowded)	No	Abdominal pain Vomiting Diarrhea	1	0	1	0	1	0	No
Positive	18-29 years	Male	Temeke	Tap water	1	0	0	0	Treated	Occasionally	College graduate	Unemployed	No	Never	Yes	Living with family members (not overcrowded)	No	Abdominal pain Bloating Diarrhea	1	0	0	1	1	0	No
Positive	40-49 years	Female	Temeke	Tap water	1	0	0	0	Treated	Occasionally	College graduate	Employed	No	Never	Yes	Living with family members (not overcrowded)	No	Abdominal pain Bloating Diarrhea	1	0	0	1	1	0	Yes	Within the past 5 years	Stool test
Positive	50-59 years	Female	Temeke	Tap water Rainy water.	1	0	0	1	Treated	Occasionally	Postgraduate degree	Unemployed	No	Never	Yes	Living with family members (not overcrowded)	No	Abdominal pain Bloating Diarrhea	1	0	0	1	1	0	Yes	Within the past 5 years	Stool test
Negative	40-49 years	Female	Ubungo	Tap water	1	0	0	0	Treated	Occasionally	College graduate	Employed	No	Never	Yes	Living with family members (not overcrowded)	No	Abdominal pain Nausea Diarrhea	1	1	0	0	1	0	Yes	Within the past year	Stool test
Positive	40-49 years	Male	Temeke	Borehole Rainy water.	0	1	0	1	Not treated	Rarely	Postgraduate degree	Unemployed	Yes	Never	Not sure	Living with family members (not overcrowded)	No	Abdominal pain Nausea Vomiting Bloating Diarrhea	1	1	1	1	1	0	No
Negative	18-29 years	Female	Temeke	Tap water	1	0	0	0	Not treated	Rarely	College graduate	Unemployed	No	Never	Yes	Living in a dormitory, military barracks, or prison	No	Abdominal pain Bloating Constipation	1	0	0	1	0	1	No
Negative	18-29 years	Female	Temeke	Tap water	1	0	0	0	Treated	Occasionally	College graduate	Unemployed	No	Never	Yes	Living with family members (not overcrowded)	No	Abdominal pain Diarrhea	1	0	0	0	1	0	Yes	Within the past 5 years	Blood test
Positive	60 years or Older	Male	Temeke	Borehole	0	1	0	0	Treated	Frequently	Postgraduate degree	Employed	No	Regularly (once a week or more)	No	Living with family members (not overcrowded)	Yes	Abdominal pain Bloating Constipation	1	0	0	1	0	1	Yes	Within the past 5 years	Endoscopy
Positive	30-39 years	Male	Temeke	Borehole	0	1	0	0	Treated	Frequently	Some college or technical school	Employed	No	Never	No	Living with family members (not overcrowded)	Yes	Abdominal pain Bloating Diarrhea	1	0	0	1	1	0	Yes	Within the past year	Stool test
Negative	18-29 years	Female	Temeke	Tap water Borehole	1	1	0	0	Treated	Occasionally	Secondary school	Unemployed	No	Never	No	Living with family members (not overcrowded)	Yes	Abdominal pain Bloating	1	0	0	1	0	0	No
Negative	40-49 years	Female	Temeke	Tap water	1	0	0	0	Treated	Occasionally	Some college or technical school	Employed	No	Never	Yes	Living with family members (not overcrowded)	No	Abdominal pain Nausea Bloating Diarrhea	1	1	0	1	1	0	Yes	Within the past 5 years	Stool test
Negative	60 years or Older	Female	Temeke	Tap water Borehole	1	1	0	0	Treated	Occasionally	Less than secondary school	Unemployed	No	Never	Not sure	Living with family members (not overcrowded)	No	Abdominal pain Diarrhea	1	0	0	0	1	0	No
Positive	30-39 years	Male	Temeke	Tap water Rainy water.	1	0	0	1	Treated	Occasionally	Secondary school	Employed	No	Occasionally (less than once a week)	Yes	Living with family members (not overcrowded)	Yes	Abdominal pain Bloating	1	0	0	1	0	0	Not sure
Negative	30-39 years	Female	Temeke	Tap water	1	0	0	0	Not treated	Occasionally	Less than secondary school	Unemployed	No	Never	Not sure	Living with family members (not overcrowded)	Yes	Abdominal pain Nausea Bloating	1	1	0	1	0	0	Yes	Within the past year	Blood test
Negative	18-29 years	Female	Temeke	Tap water	1	0	0	0	Not treated	Occasionally	Secondary school	Unemployed	No	Never	Yes	Living with family members (not overcrowded)	Yes	Abdominal pain Nausea Diarrhea Bloating Vomiting	1	1	1	1	1	0	No
Negative	30-39 years	Male	Temeke	Borehole	0	1	0	0	Not treated	Occasionally	College graduate	Employed	No	Never	Not sure	Living with family members (not overcrowded)	No	Abdominal pain Nausea Bloating	1	1	0	1	0	0	Yes	Within the past 5 years	Endoscopy
Positive	40-49 years	Male	Kigamboni	Tap water Rainy water.	1	0	0	1	Not sure	Occasionally	Secondary school	Employed	No	Never	No	Living with family members (not overcrowded)	Yes	Abdominal pain Bloating	1	0	0	1	0	0	No
Positive	30-39 years	Male	Ilala	Borehole Rainy water.	0	1	0	1	Treated	Occasionally	Secondary school	Unemployed	No	Occasionally (less than once a week)	No	Living with family members (not overcrowded)	Yes	Nausea Vomiting Bloating	0	1	1	1	0	0	Not sure
Positive	30-39 years	Female	Temeke	Tap water Rainy water.	1	0	0	1	Not sure	Occasionally	Secondary school	Unemployed	No	Never	Not sure	Living alone	Yes	Nausea Diarrhea Bloating	0	1	0	1	1	0	Not sure
Positive	30-39 years	Female	Ubungo	Tap water Rainy water.	1	0	0	1	Not sure	Occasionally	Secondary school	Employed	No	Occasionally (less than once a week)	No	Living alone	Yes	Nausea Bloating Diarrhea	0	1	0	1	1	0	No
Positive	18-29 years	Female	Temeke	Borehole Tap water	1	1	0	0	Not sure	Occasionally	Secondary school	Unemployed	No	Never	Not sure	Living with family members (not overcrowded)	Yes	Abdominal pain Nausea Constipation	1	1	0	0	0	1	No
Positive	18-29 years	Male	Kigamboni	Tap water Borehole	1	1	0	0	Not sure	Occasionally	Less than secondary school	Unemployed	Yes	Never	Not sure	Living alone	Yes	Diarrhea Bloating Vomiting	0	0	1	1	1	0	Not sure
Positive	60 years or Older	Male	Temeke	Tap water Borehole	1	1	0	0	Not sure	Occasionally	Less than secondary school	Employed	No	Occasionally (less than once a week)	No	Living with family members (not overcrowded)	Yes	Nausea Constipation Bloating	0	1	0	1	0	1	No
Positive	50-59 years	Male	Ubungo	Tap water Rainy water.	1	0	0	1	Not treated	Occasionally	Less than secondary school	Unemployed	Yes	Occasionally (less than once a week)	Not sure	Living with family members (not overcrowded)	Yes	Abdominal pain Diarrhea Bloating	1	0	0	1	1	0	Yes	Within the past 5 years	Stool test
Positive	50-59 years	Female	Ilala	Tap water Rainy water.	1	0	0	1	Not sure	Occasionally	Secondary school	Unemployed	No	Occasionally (less than once a week)	Yes	Living with family members (not overcrowded)	Yes	Vomiting Bloating Abdominal pain Diarrhea	1	0	1	1	1	0	Yes	Within the past 5 years	Endoscopy
Positive	50-59 years	Male	Kigamboni	Tap water Rainy water.	1	0	0	1	Not sure	Occasionally	Some college or technical school	Employed	No	Never	No	Living with family members (not overcrowded)	Yes	Nausea Bloating Constipation	0	1	0	1	0	1	No
Positive	50-59 years	Male	Temeke	Borehole	0	1	0	0	Treated	Occasionally	College graduate	Employed	No	Never	Yes	Living with family members (not overcrowded)	No	Abdominal pain Nausea Bloating Diarrhea Constipation	1	1	0	1	1	1	Yes	Within the past year	Stool test
Negative	30-39 years	Male	Temeke	Tap water	1	0	0	0	Treated	Occasionally	College graduate	Employed	No	Never	No	Living with family members (not overcrowded)	No	Vomiting Diarrhea	0	0	1	0	1	0	No
Positive	18-29 years	Female	Temeke	Tap water	1	0	0	0	Treated	Occasionally	College graduate	Unemployed	No	Never	Yes	Living with family members (not overcrowded)	No	Abdominal pain Diarrhea Bloating	1	0	0	1	1	0	No
Negative	40-49 years	Female	Temeke	Tap water Borehole	1	1	0	0	Treated	Occasionally	College graduate	Employed	No	Never	Yes	Living with family members (not overcrowded)	No	Abdominal pain Diarrhea Bloating	1	0	0	1	1	0	Yes	Within the past 5 years	Stool test
Positive	50-59 years	Male	Temeke	Tap water Rainy water. Borehole	1	1	0	1	Treated	Occasionally	Some college or technical school	Unemployed	No	Occasionally (less than once a week)	Yes	Living with family members (not overcrowded)	No	Abdominal pain Bloating Diarrhea	1	0	0	1	1	0	Yes	Within the past year	Stool test
Negative	40-49 years	Female	Ubungo	Tap water	1	0	0	0	Treated	Occasionally	College graduate	Employed	No	Never	Yes	Living with family members (not overcrowded)	No	Abdominal pain Nausea Diarrhea	1	1	0	0	1	0	Yes	Within the past year	Stool test
Positive	40-49 years	Male	Kigamboni	Borehole Rainy water.	0	1	0	1	Not treated	Rarely	Postgraduate degree	Employed	Yes	Occasionally (less than once a week)	Not sure	Living with family members (not overcrowded)	No	Abdominal pain Nausea Vomiting Bloating Diarrhea Constipation	1	1	1	1	1	1	No
Negative	18-29 years	Female	Temeke	Tap water	1	0	0	0	Not treated	Rarely	College graduate	Unemployed	No	Never	Yes	Living in a dormitory, military barracks, or prison	No	Abdominal pain Constipation Bloating	1	0	0	1	0	1	No
Negative	18-29 years	Female	Temeke	Tap water	1	0	0	0	Treated	Occasionally	College graduate	Unemployed	No	Never	Yes	Living with family members (not overcrowded)	No	Abdominal pain Constipation	1	0	0	0	0	1	Yes	Within the past year	Blood test
Positive	60 years or Older	Male	Temeke	Tap water Borehole	1	1	0	0	Treated	Frequently	Postgraduate degree	Employed	Yes	Regularly (once a week or more)	No	Living with family members (not overcrowded)	Yes	Abdominal pain Constipation Bloating	1	0	0	1	0	1	Yes	Within the past 5 years	Blood test
Negative	60 years or Older	Female	Temeke	Borehole Rainy water.	0	1	0	1	Not treated	Occasionally	Less than secondary school	Unemployed	No	Never	No	Living with family members (not overcrowded)	No	Abdominal pain Constipation Bloating	1	0	0	1	0	1	No
Negative	18-29 years	Male	Temeke	Tap water Borehole	1	1	0	0	Treated	Occasionally	Some college or technical school	Employed	No	Occasionally (less than once a week)	No	Living alone	Yes	Bloating	0	0	0	1	0	0	No
Positive	60 years or Older	Male	Temeke	Borehole	0	1	0	0	Treated	Frequently	Postgraduate degree	Employed	No	Regularly (once a week or more)	No	Living with family members (not overcrowded)	Yes	Abdominal pain Bloating Constipation	1	0	0	1	0	1	Yes	Within the past 5 years	Endoscopy
Negative	30-39 years	Female	Temeke	Tap water	1	0	0	0	Treated	Occasionally	College graduate	Employed	No	Never	Yes	Living with family members (not overcrowded)	No	Abdominal pain Constipation	1	0	0	0	0	1	Yes	Within the past 5 years	Blood test
Negative	18-29 years	Female	Temeke	Tap water	1	0	0	0	Not treated	Rarely	College graduate	Unemployed	No	Never	Yes	Living in a dormitory, military barracks, or prison	No	Abdominal pain Bloating Constipation	1	0	0	1	0	1	No
Positive	40-49 years	Male	Temeke	Borehole Rainy water.	0	1	0	1	Not treated	Rarely	Postgraduate degree	Unemployed	Yes	Never	Not sure	Living with family members (not overcrowded)	No	Abdominal pain Nausea Vomiting Bloating Diarrhea Constipation	1	1	1	1	1	1	Yes	Within the past year	Stool test
Negative	50-59 years	Female	Kigamboni	Tap water Borehole	1	1	0	0	Treated	Occasionally	College graduate	Employed	No	Occasionally (less than once a week)	Not sure	Living with family members (not overcrowded)	No	Abdominal pain Bloating Constipation	1	0	0	1	0	1	No
Positive	40-49 years	Female	Temeke	Borehole	0	1	0	0	Not treated	Occasionally	Secondary school	Unemployed	No	Never	Not sure	Living with family members (not overcrowded)	No	Bloating Constipation	0	0	0	1	0	1	No
Negative	50-59 years	Male	Temeke	Borehole Tap water	1	1	0	0	Not treated	Rarely	Less than secondary school	Unemployed	Yes	Occasionally (less than once a week)	Not sure	Living with family members (not overcrowded)	No	Abdominal pain Constipation Bloating	1	0	0	1	0	1	Not sure
Negative	18-29 years	Female	Kigamboni	Tap water Borehole	1	1	0	0	Treated	Frequently	Some college or technical school	Unemployed	No	Never	No	Living in a dormitory, military barracks, or prison	No	Bloating	0	0	0	1	0	0	No
Negative	30-39 years	Female	Temeke	Tap water	1	0	0	0	Not treated	Occasionally	Less than secondary school	Unemployed	No	Never	No	Living with family members (not overcrowded)	No	Abdominal pain Nausea	1	1	0	0	0	0	No
Negative	30-39 years	Male	Temeke	Tap water Rainy water.	1	0	0	1	Treated	Occasionally	Secondary school	Employed	No	Never	No	Living with family members (not overcrowded)	No	Nausea Vomiting	0	1	1	0	0	0	No
Negative	18-29 years	Female	Temeke	Tap water	1	0	0	0	Not treated	Occasionally	Some college or technical school	Unemployed	No	Never	No	Living alone	No	Abdominal pain Constipation Bloating	1	0	0	1	0	1	No
Negative	30-39 years	Male	Temeke	Tap water	1	0	0	0	Treated	Occasionally	Secondary school	Unemployed	No	Occasionally (less than once a week)	Not sure	Living with family members (not overcrowded)	No	Abdominal pain	1	0	0	0	0	0	No
Positive	50-59 years	Female	Temeke	Tap water Rainy water. Borehole	1	1	0	1	Treated	Occasionally	Less than secondary school	Unemployed	No	Occasionally (less than once a week)	Not sure	Overcrowded family members	No	Abdominal pain Nausea	1	1	0	0	0	0	Yes	More than 5 years ago	Stool test
Negative	40-49 years	Female	Ilala	Tap water Rainy water.	1	0	0	1	Treated	Occasionally	Secondary school	Employed	No	Never	Not sure	Living with family members (not overcrowded)	No	Abdominal pain Bloating	1	0	0	1	0	0	No
Negative	60 years or Older	Female	Temeke	Tap water	1	0	0	0	Not treated	Occasionally	Some college or technical school	Unemployed	No	Never	Not sure	Overcrowded family members	No	Abdominal pain Nausea Bloating	1	1	0	1	0	0	No
Positive	18-29 years	Female	Temeke	Tap water	1	0	0	0	Treated	Occasionally	Some college or technical school	Unemployed	No	Never	Not sure	Living alone	No	Abdominal pain Bloating Constipation	1	0	0	1	0	1	No
Negative	60 years or Older	Male	Temeke	Tap water Borehole Rainy water.	1	1	0	1	Treated	Rarely	Less than secondary school	Unemployed	No	Never	Not sure	Living with family members (not overcrowded)	No	Abdominal pain	1	0	0	0	0	0	Not sure
Negative	30-39 years	Female	Temeke	Tap water Rainy water.	1	0	0	1	Treated	Occasionally	Postgraduate degree	Employed	No	Occasionally (less than once a week)	Not sure	Living with family members (not overcrowded)	No	Abdominal pain Nausea	1	1	0	0	0	0	Not sure
Negative	30-39 years	Male	Kigamboni	Tap water Rainy water.	1	0	0	1	Treated	Occasionally	Secondary school	Unemployed	No	Never	Not sure	Living with family members (not overcrowded)	No	Abdominal pain Constipation	1	0	0	0	0	1	No
Negative	60 years or Older	Female	Temeke	Tap water Rainy water.	1	0	0	1	Not treated	Occasionally	Less than secondary school	Unemployed	No	Never	Not sure	Living with family members (not overcrowded)	No	Abdominal pain Bloating	1	0	0	1	0	0	Not sure
Negative	50-59 years	Female	Temeke	Rainy water. Borehole	0	1	0	1	Not treated	Occasionally	Secondary school	Unemployed	No	Never	Not sure	Living with family members (not overcrowded)	No	Abdominal pain	1	0	0	0	0	0	Not sure
Negative	18-29 years	Male	Temeke	Tap water	1	0	0	0	Not treated	Occasionally	Some college or technical school	Unemployed	No	Occasionally (less than once a week)	Yes	Living in a dormitory, military barracks, or prison	No	Abdominal pain Diarrhea	1	0	0	0	1	0	No
Negative	50-59 years	Female	Temeke	Borehole	0	1	0	0	Treated	Occasionally	Less than secondary school	Unemployed	No	Never	Not sure	Living alone	No	Nausea Bloating	0	1	0	1	0	0	No
Negative	30-39 years	Female	Temeke	Tap water Borehole	1	1	0	0	Treated	Occasionally	Some college or technical school	Unemployed	No	Never	Not sure	Overcrowded family members	No	Vomiting Nausea	0	1	1	0	0	0	Not sure
Negative	40-49 years	Male	Temeke	Tap water Borehole Rainy water.	1	1	0	1	Not treated	Occasionally	Secondary school	Unemployed	No	Occasionally (less than once a week)	Not sure	Living with family members (not overcrowded)	No	Bloating Abdominal pain	1	0	0	1	0	0	Not sure
Negative	30-39 years	Female	Temeke	Tap water	1	0	0	0	Not treated	Occasionally	College graduate	Employed	No	Occasionally (less than once a week)	Not sure	Living with family members (not overcrowded)	No	Abdominal pain Nausea Bloating	1	1	0	1	0	0	Not sure
Negative	40-49 years	Female	Temeke	Tap water Rainy water.	1	0	0	1	Not treated	Occasionally	Secondary school	Unemployed	No	Occasionally (less than once a week)	Not sure	Living with family members (not overcrowded)	No	Nausea Vomiting	0	1	1	0	0	0	No
Positive	50-59 years	Female	Temeke	Tap water Rainy water.	1	0	0	1	Not treated	Occasionally	Some college or technical school	Unemployed	No	Occasionally (less than once a week)	Not sure	Living with family members (not overcrowded)	No	Abdominal pain	1	0	0	0	0	0	No
Negative	40-49 years	Female	Temeke	Borehole	0	1	0	0	Treated	Occasionally	College graduate	Employed	Yes	Never	Not sure	Living with family members (not overcrowded)	No	Abdominal pain Bloating Constipation	1	0	0	1	0	1	No
Positive	60 years or Older	Female	Ilala	Tap water	1	0	0	0	Treated	Frequently	Secondary school	Unemployed	No	Never	No	Living with family members (not overcrowded)	No	Abdominal pain Nausea Bloating Constipation	1	1	0	1	0	1	No
Negative	60 years or Older	Male	Temeke	Tap water Borehole Rainy water.	1	1	0	1	Not treated	Rarely	Less than secondary school	Unemployed	No	Never	No	Overcrowded family members	No	Abdominal pain Constipation	1	0	0	0	0	1	No
Negative	40-49 years	Female	Ubungo	Tap water Rainy water.	1	0	0	1	Treated	Occasionally	Some college or technical school	Unemployed	No	Occasionally (less than once a week)	Yes	Living with family members (not overcrowded)	No	Abdominal pain Vomiting Bloating	1	0	1	1	0	0	No
Positive	18-29 years	Female	Temeke	Tap water Borehole	1	1	0	0	Not sure	Occasionally	Some college or technical school	Unemployed	No	Never	Yes	Living alone	No	Nausea Bloating Diarrhea	0	1	0	1	1	0	No
Positive	30-39 years	Male	Kigamboni	Tap water Borehole	1	1	0	0	Not sure	Occasionally	Secondary school	Employed	No	Never	No	Living alone	Yes	Abdominal pain Diarrhea	1	0	0	0	1	0	No
Positive	50-59 years	Male	Ubungo	Tap water Rainy water.	1	0	0	1	Not treated	Occasionally	Less than secondary school	Unemployed	Yes	Occasionally (less than once a week)	No	Living with family members (not overcrowded)	No	Bloating Abdominal pain Constipation	1	0	0	1	0	1	No
Positive	30-39 years	Female	Kigamboni	Rainy water. Borehole	0	1	0	1	Treated	Occasionally	Secondary school	Employed	No	Occasionally (less than once a week)	Not sure	Living with family members (not overcrowded)	Yes	Diarrhea Bloating Abdominal pain	1	0	0	1	1	0	Not sure
Positive	40-49 years	Female	Kinondoni	Tap water Rainy water.	1	0	0	1	Treated	Occasionally	Some college or technical school	Employed	No	Never	Not sure	Living with family members (not overcrowded)	No	Nausea Abdominal pain Vomiting	1	1	1	0	0	0	No
Negative	40-49 years	Male	Ilala	Tap water Rainy water.	1	0	0	1	Not sure	Occasionally	Less than secondary school	Unemployed	No	Occasionally (less than once a week)	Not sure	Living with family members (not overcrowded)	No	Nausea Constipation Bloating	0	1	0	1	0	1	No
Negative	30-39 years	Female	Ubungo	Tap water Rainy water.	1	0	0	1	Not sure	Occasionally	Some college or technical school	Employed	No	Never	Yes	Living with family members (not overcrowded)	Yes	Abdominal pain Bloating	1	0	0	1	0	0	No
Positive	18-29 years	Female	Kinondoni	Tap water Rainy water.	1	0	0	1	Not treated	Occasionally	Secondary school	Unemployed	No	Never	Yes	Living alone	No	Nausea Diarrhea Abdominal pain	1	1	0	0	1	0	No
Negative	50-59 years	Male	Ilala	Borehole Rainy water.	0	1	0	1	Treated	Occasionally	Less than secondary school	Unemployed	Yes	Never	No	Living with family members (not overcrowded)	No	Vomiting Bloating Constipation	0	0	1	1	0	1	No
Negative	18-29 years	Male	Ilala	Tap water	1	0	0	0	Treated	Occasionally	Some college or technical school	Unemployed	No	Never	Yes	Living alone	Yes	Bloating Diarrhea	0	0	0	1	1	0	No
Positive	30-39 years	Male	Temeke	Tap water	1	0	0	0	Not treated	Occasionally	College graduate	Unemployed	No	Regularly (once a week or more)	Yes	Living alone	Yes	Abdominal pain Vomiting Bloating Diarrhea	1	0	1	1	1	0	No
Positive	30-39 years	Male	Ubungo	Tap water	1	0	0	0	Not sure	Occasionally	Secondary school	Employed	Yes	Never	Yes	Living with family members (not overcrowded)	No	Vomiting Abdominal pain Bloating	1	0	1	1	0	0	No
Negative	40-49 years	Female	Kinondoni	Tap water	1	0	0	0	Treated	Rarely	Secondary school	Unemployed	Yes	Regularly (once a week or more)	No	Living alone	No	Abdominal pain Nausea Bloating	1	1	0	1	0	0	No
Positive	30-39 years	Female	Temeke	Tap water Rainy water.	1	0	0	1	Treated	Frequently	Some college or technical school	Unemployed	No	Occasionally (less than once a week)	No	Overcrowded family members	No	Abdominal pain Vomiting Nausea Bloating	1	1	1	1	0	0	No
Positive	18-29 years	Female	Temeke	Tap water Rainy water.	1	0	0	1	Not sure	Rarely	Secondary school	Unemployed	No	Occasionally (less than once a week)	Not sure	Overcrowded family members	No	Abdominal pain Vomiting Bloating	1	0	1	1	0	0	Yes	Within the past year	Stool test
Positive	50-59 years	Male	Temeke	Tap water Rainy water.	1	0	0	1	Treated	Occasionally	Some college or technical school	Employed	No	Never	Not sure	Overcrowded family members	No	Abdominal pain Nausea Vomiting Bloating Constipation	1	1	1	1	0	1	Not sure
Negative	18-29 years	Female	Temeke	Tap water Rainy water.	1	0	0	1	Treated	Occasionally	College graduate	Employed	No	Never	Not sure	Overcrowded family members	Yes	Abdominal pain Vomiting Diarrhea Constipation	1	0	1	0	1	1	Not sure
Positive	50-59 years	Female	Temeke	Tap water Rainy water.	1	0	0	1	Treated	Occasionally	Secondary school	Employed	No	Never	Not sure	Overcrowded family members	Yes	Abdominal pain Vomiting Diarrhea	1	0	1	0	1	0	Not sure
Positive	40-49 years	Male	Temeke	Tap water Rainy water.	1	0	0	1	Treated	Occasionally	Less than secondary school	Employed	No	Occasionally (less than once a week)	No	Living with family members (not overcrowded)	No	Abdominal pain Bloating Constipation	1	0	0	1	0	1	Not sure
Negative	40-49 years	Female	Temeke	Tap water	1	0	0	0	Treated	Occasionally	Less than secondary school	Unemployed	No	Never	Yes	Living with family members (not overcrowded)	Yes	Abdominal pain Vomiting Bloating Constipation	1	0	1	1	0	1	No
Positive	50-59 years	Male	Temeke	Tap water Rainy water.	1	0	0	1	Treated	Rarely	Secondary school	Employed	No	Occasionally (less than once a week)	No	Living with family members (not overcrowded)	No	Abdominal pain Bloating Constipation	1	0	0	1	0	1	Not sure
Positive	40-49 years	Male	Temeke	Tap water	1	0	0	0	Treated	Occasionally	Some college or technical school	Employed	No	Never	Yes	Living with family members (not overcrowded)	Yes	Nausea Vomiting Abdominal pain Bloating	1	1	1	1	0	0	No
Positive	18-29 years	Male	Temeke	Tap water	1	0	0	0	Not treated	Occasionally	Secondary school	Employed	No	Occasionally (less than once a week)	Not sure	Overcrowded family members	No	Vomiting Abdominal pain Diarrhea	1	0	1	0	1	0	No
Positive	50-59 years	Female	Temeke	Tap water Rainy water.	1	0	0	1	Not treated	Occasionally	Less than secondary school	Unemployed	No	Occasionally (less than once a week)	No	Living with family members (not overcrowded)	No	Abdominal pain Nausea Vomiting Bloating	1	1	1	1	0	0	No
Positive	40-49 years	Male	Temeke	Tap water	1	0	0	0	Treated	Rarely	Secondary school	Unemployed	No	Occasionally (less than once a week)	Yes	Overcrowded family members	No	Abdominal pain Vomiting Diarrhea Bloating	1	0	1	1	1	0	Not sure
Negative	30-39 years	Female	Temeke	Tap water	1	0	0	0	Treated	Occasionally	Some college or technical school	Employed	No	Occasionally (less than once a week)	No	Living with family members (not overcrowded)	No	Abdominal pain Vomiting Bloating	1	0	1	1	0	0	No
Positive	30-39 years	Male	Temeke	Tap water Borehole	1	1	0	0	Not treated	Rarely	Less than secondary school	Unemployed	No	Never	No	Overcrowded family members	No	Abdominal pain Bloating Constipation	1	0	0	1	0	1	No
Positive	30-39 years	Female	Temeke	Tap water Rainy water.	1	0	0	1	Treated	Rarely	Some college or technical school	Unemployed	No	Occasionally (less than once a week)	Yes	Overcrowded family members	Yes	Nausea Abdominal pain Diarrhea	1	1	0	0	1	0	No
Positive	50-59 years	Male	Temeke	Tap water Rainy water.	1	0	0	1	Treated	Occasionally	Less than secondary school	Unemployed	Yes	Occasionally (less than once a week)	Yes	Overcrowded family members	Yes	Vomiting Abdominal pain Constipation	1	0	1	0	0	1	No
Negative	40-49 years	Male	Temeke	Tap water	1	0	0	0	Treated	Frequently	Secondary school	Employed	No	Occasionally (less than once a week)	Yes	Overcrowded family members	Yes	Abdominal pain Vomiting Diarrhea	1	0	1	0	1	0	Not sure
Positive	40-49 years	Male	Temeke	Tap water Rainy water.	1	0	0	1	Treated	Occasionally	Less than secondary school	Unemployed	Yes	Occasionally (less than once a week)	Yes	Living with family members (not overcrowded)	Yes	Vomiting Abdominal pain Constipation	1	0	1	0	0	1	No
Negative	40-49 years	Male	Temeke	Tap water	1	0	0	0	Treated	Rarely	Secondary school	Employed	No	Occasionally (less than once a week)	Yes	Living with family members (not overcrowded)	No	Abdominal pain Bloating Constipation	1	0	0	1	0	1	Not sure
Positive	40-49 years	Male	Temeke	Tap water Rainy water.	1	0	0	1	Not treated	Occasionally	Less than secondary school	Unemployed	No	Occasionally (less than once a week)	No	Overcrowded family members	No	Abdominal pain Bloating Constipation	1	0	0	1	0	1	No
Positive	30-39 years	Male	Temeke	Tap water Rainy water.	1	0	0	1	Treated	Rarely	Less than secondary school	Employed	No	Never	No	Overcrowded family members	Yes	Abdominal pain Vomiting Constipation	1	0	1	0	0	1	No
Positive	18-29 years	Female	Temeke	River Tap water	1	0	1	0	Not treated	Rarely	Less than secondary school	Unemployed	No	Occasionally (less than once a week)	Not sure	Overcrowded family members	No	Abdominal pain Vomiting Bloating Constipation	1	0	1	1	0	1	No
Positive	40-49 years	Male	Temeke	Tap water River Rainy water.	1	0	1	1	Not treated	Frequently	Less than secondary school	Unemployed	No	Regularly (once a week or more)	No	Overcrowded family members	No	Abdominal pain Diarrhea Vomiting	1	0	1	0	1	0	No
Positive	40-49 years	Female	Temeke	Tap water Rainy water.	1	0	0	1	Not treated	Rarely	Some college or technical school	Unemployed	No	Occasionally (less than once a week)	Yes	Overcrowded family members	No	Abdominal pain Vomiting Diarrhea	1	0	1	0	1	0	No
Negative	40-49 years	Male	Temeke	Tap water	1	0	0	0	Treated	Frequently	Secondary school	Employed	No	Never	Not sure	Living with family members (not overcrowded)	No	Abdominal pain Bloating	1	0	0	1	0	0	Not sure
Positive	40-49 years	Male	Temeke	Tap water	1	0	0	0	Not treated	Occasionally	Less than secondary school	Employed	No	Occasionally (less than once a week)	Not sure	Living with family members (not overcrowded)	No	Nausea Bloating Abdominal pain	1	1	0	1	0	0	No
Negative	30-39 years	Male	Temeke	Tap water River Rainy water.	1	0	1	1	Treated	Rarely	Some college or technical school	Employed	No	Occasionally (less than once a week)	Yes	Overcrowded family members	Yes	Abdominal pain Bloating Vomiting	1	0	1	1	0	0	No
Negative	40-49 years	Male	Temeke	Tap water Rainy water.	1	0	0	1	Treated	Rarely	Less than secondary school	Employed	No	Regularly (once a week or more)	No	Overcrowded family members	Yes	Abdominal pain Vomiting Diarrhea	1	0	1	0	1	0	Not sure
Positive	30-39 years	Male	Temeke	Tap water Rainy water.	1	0	0	1	Not treated	Rarely	Secondary school	Employed	No	Occasionally (less than once a week)	No	Living with family members (not overcrowded)	No	Abdominal pain Vomiting Constipation	1	0	1	0	0	1	No
Positive	40-49 years	Female	Temeke	Tap water	1	0	0	0	Not treated	Rarely	Less than secondary school	Unemployed	No	Occasionally (less than once a week)	No	Overcrowded family members	No	Abdominal pain Vomiting Constipation	1	0	1	0	0	1	No
Positive	30-39 years	Male	Temeke	Tap water	1	0	0	0	Not treated	Frequently	Less than secondary school	Unemployed	No	Occasionally (less than once a week)	No	Overcrowded family members	Yes	Nausea Abdominal pain Bloating	1	1	0	1	0	0	Not sure
Positive	30-39 years	Female	Temeke	Tap water	1	0	0	0	Treated	Rarely	Secondary school	Employed	Yes	Never	Yes	Living with family members (not overcrowded)	No	Abdominal pain Vomiting Bloating Constipation	1	0	1	1	0	1	No
Positive	30-39 years	Male	Temeke	Tap water Rainy water.	1	0	0	1	Not treated	Occasionally	Secondary school	Unemployed	No	Occasionally (less than once a week)	No	Overcrowded family members	No	Abdominal pain Vomiting Constipation	1	0	1	0	0	1	Not sure
Negative	40-49 years	Female	Temeke	Tap water	1	0	0	0	Treated	Rarely	Secondary school	Employed	No	Never	No	Overcrowded family members	No	Abdominal pain Bloating Constipation	1	0	0	1	0	1	No
Negative	30-39 years	Male	Temeke	Tap water	1	0	0	0	Treated	Frequently	Secondary school	Employed	No	Regularly (once a week or more)	No	Living with family members (not overcrowded)	No	Vomiting Abdominal pain Bloating Nausea	1	1	1	1	0	0	No
Positive	30-39 years	Male	Temeke	Tap water	1	0	0	0	Not treated	Occasionally	Less than secondary school	Unemployed	No	Never	No	Overcrowded family members	Yes	Abdominal pain Bloating Constipation	1	0	0	1	0	1	No
Positive	50-59 years	Male	Temeke	Tap water	1	0	0	0	Not treated	Occasionally	Secondary school	Unemployed	No	Occasionally (less than once a week)	No	Living with family members (not overcrowded)	Yes	Bloating Abdominal pain	1	0	0	1	0	0	Not sure
Positive	40-49 years	Female	Temeke	Tap water	1	0	0	0	Not treated	Rarely	Less than secondary school	Unemployed	No	Occasionally (less than once a week)	No	Overcrowded family members	No	Abdominal pain Bloating Constipation	1	0	0	1	0	1	Not sure
Positive	30-39 years	Male	Temeke	Tap water	1	0	0	0	Not treated	Occasionally	Some college or technical school	Employed	No	Occasionally (less than once a week)	No	Overcrowded family members	No	Abdominal pain Vomiting Bloating	1	0	1	1	0	0	No
Positive	40-49 years	Female	Temeke	Tap water	1	0	0	0	Treated	Rarely	Less than secondary school	Unemployed	No	Occasionally (less than once a week)	No	Living with family members (not overcrowded)	Yes	Abdominal pain Vomiting Diarrhea	1	0	1	0	1	0	No
Positive	40-49 years	Male	Temeke	Tap water River	1	0	1	0	Not treated	Occasionally	Less than secondary school	Employed	No	Occasionally (less than once a week)	Yes	Overcrowded family members	No	Abdominal pain Vomiting Bloating	1	0	1	1	0	0	No
Positive	40-49 years	Male	Temeke	Tap water Rainy water.	1	0	0	1	Not treated	Occasionally	Secondary school	Employed	No	Occasionally (less than once a week)	No	Living with family members (not overcrowded)	Yes	Vomiting	0	0	1	0	0	0	No
Negative	60 years or Older	Male	Temeke	Tap water	1	0	0	0	Treated	Occasionally	College graduate	Employed	No	Occasionally (less than once a week)	Not sure	Living with family members (not overcrowded)	No	Bloating Abdominal pain Constipation	1	0	0	1	0	1	No
Positive	50-59 years	Male	Temeke	Tap water	1	0	0	0	Not treated	Occasionally	Less than secondary school	Unemployed	No	Occasionally (less than once a week)	No	Overcrowded family members	No	Bloating Constipation Abdominal pain	1	0	0	1	0	1	No
Negative	40-49 years	Female	Temeke	Tap water	1	0	0	0	Not treated	Rarely	Less than secondary school	Employed	No	Occasionally (less than once a week)	Yes	Overcrowded family members	No	Vomiting Abdominal pain Diarrhea	1	0	1	0	1	0	No
Positive	40-49 years	Male	Temeke	Tap water	1	0	0	0	Not treated	Occasionally	Secondary school	Unemployed	No	Regularly (once a week or more)	No	Overcrowded family members	No	Bloating Vomiting Abdominal pain	1	0	1	1	0	0	Not sure
Positive	40-49 years	Female	Temeke	Tap water	1	0	0	0	Not treated	Rarely	Less than secondary school	Unemployed	No	Never	Yes	Overcrowded family members	No	Vomiting Abdominal pain Diarrhea	1	0	1	0	1	0	No
Positive	50-59 years	Female	Temeke	Tap water	1	0	0	0	Not treated	Occasionally	Less than secondary school	Unemployed	No	Occasionally (less than once a week)	No	Overcrowded family members	No	Abdominal pain Constipation Bloating	1	0	0	1	0	1	Not sure
Positive	40-49 years	Male	Temeke	Tap water	1	0	0	0	Not treated	Occasionally	Less than secondary school	Unemployed	No	Occasionally (less than once a week)	No	Overcrowded family members	No	Abdominal pain Vomiting Constipation	1	0	1	0	0	1	No
Positive	30-39 years	Female	Temeke	Tap water	1	0	0	0	Not treated	Rarely	Some college or technical school	Unemployed	No	Occasionally (less than once a week)	Yes	Overcrowded family members	No	Abdominal pain Diarrhea Vomiting	1	0	1	0	1	0	No
Negative	40-49 years	Female	Temeke	Tap water	1	0	0	0	Not treated	Occasionally	Some college or technical school	Unemployed	No	Occasionally (less than once a week)	No	Overcrowded family members	No	Abdominal pain Bloating Constipation	1	0	0	1	0	1	No
Negative	30-39 years	Female	Temeke	Tap water	1	0	0	0	Treated	Frequently	College graduate	Employed	No	Never	No	Living with family members (not overcrowded)	Yes	Vomiting Abdominal pain	1	0	1	0	0	0	No
Negative	18-29 years	Female	Kigamboni	Tap water	1	0	0	0	Treated	Frequently	Secondary school	Employed	No	Occasionally (less than once a week)	No	Living with family members (not overcrowded)	No	Abdominal pain Bloating Constipation	1	0	0	1	0	1	No
Negative	40-49 years	Male	Temeke	Tap water	1	0	0	0	Treated	Occasionally	Secondary school	Employed	No	Occasionally (less than once a week)	No	Living with family members (not overcrowded)	No	Abdominal pain Bloating	1	0	0	1	0	0	No
Negative	40-49 years	Male	Temeke	Tap water	1	0	0	0	Treated	Occasionally	Secondary school	Employed	No	Occasionally (less than once a week)	Yes	Living with family members (not overcrowded)	Yes	Abdominal pain Vomiting	1	0	1	0	0	0	Not sure
Negative	50-59 years	Male	Ilala	Tap water	1	0	0	0	Treated	Rarely	Secondary school	Employed	No	Never	No	Living with family members (not overcrowded)	No	Abdominal pain Bloating	1	0	0	1	0	0	No
Positive	30-39 years	Male	Temeke	Tap water Rainy water.	1	0	0	1	Not treated	Rarely	Less than secondary school	Unemployed	No	Occasionally (less than once a week)	No	Living with family members (not overcrowded)	No	Abdominal pain Bloating Diarrhea	1	0	0	1	1	0	No
Positive	50-59 years	Male	Temeke	Tap water Rainy water.	1	0	0	1	Not treated	Rarely	Less than secondary school	Unemployed	No	Occasionally (less than once a week)	No	Overcrowded family members	Yes	Abdominal pain Diarrhea Constipation	1	0	0	0	1	1	No
Positive	30-39 years	Male	Temeke	Tap water	1	0	0	0	Not treated	Rarely	Less than secondary school	Unemployed	Yes	Never	No	Living alone	No	Abdominal pain Bloating Constipation	1	0	0	1	0	1	No
Negative	40-49 years	Female	Temeke	Tap water	1	0	0	0	Treated	Frequently	Secondary school	Employed	No	Never	No	Living with family members (not overcrowded)	Yes	Abdominal pain	1	0	0	0	0	0	No
Negative	40-49 years	Female	Temeke	Tap water	1	0	0	0	Treated	Frequently	Secondary school	Employed	No	Never	No	Living with family members (not overcrowded)	Yes	Abdominal pain Bloating Constipation	1	0	0	1	0	1	No
Negative	40-49 years	Female	Temeke	Tap water	1	0	0	0	Treated	Occasionally	Secondary school	Employed	No	Occasionally (less than once a week)	No	Living with family members (not overcrowded)	No	Abdominal pain Vomiting	1	0	1	0	0	0	No
Negative	30-39 years	Male	Temeke	Tap water	1	0	0	0	Not treated	Occasionally	Some college or technical school	Unemployed	No	Occasionally (less than once a week)	No	Overcrowded family members	Yes	Vomiting Diarrhea Abdominal pain	1	0	1	0	1	0	No
Positive	40-49 years	Female	Temeke	Tap water	1	0	0	0	Not treated	Occasionally	Secondary school	Unemployed	Yes	Regularly (once a week or more)	No	Overcrowded family members	Yes	Bloating Constipation	0	0	0	1	0	1	No
Negative	40-49 years	Female	Kigamboni	Tap water Rainy water.	1	0	0	1	Not treated	Occasionally	Secondary school	Employed	No	Occasionally (less than once a week)	No	Living with family members (not overcrowded)	Yes	Abdominal pain Diarrhea	1	0	0	0	1	0	Not sure
Negative	40-49 years	Female	Ubungo	Tap water	1	0	0	0	Treated	Occasionally	Secondary school	Employed	No	Occasionally (less than once a week)	Not sure	Living with family members (not overcrowded)	Yes	Vomiting Abdominal pain Constipation	1	0	1	0	0	1	No
Positive	18-29 years	Male	Temeke	Tap water	1	0	0	0	Not treated	Rarely	Some college or technical school	Employed	No	Occasionally (less than once a week)	No	Living with family members (not overcrowded)	Yes	Vomiting Constipation Abdominal pain	1	0	1	0	0	1	No
Positive	40-49 years	Male	Temeke	Tap water	1	0	0	0	Treated	Rarely	Less than secondary school	Unemployed	Yes	Occasionally (less than once a week)	Not sure	Living with family members (not overcrowded)	Yes	Abdominal pain Bloating Constipation	1	0	0	1	0	1	No
Positive	40-49 years	Male	Temeke	Tap water Rainy water.	1	0	0	1	Not treated	Occasionally	Secondary school	Employed	Yes	Occasionally (less than once a week)	No	Overcrowded family members	Yes	Abdominal pain Vomiting Diarrhea	1	0	1	0	1	0	No
Negative	30-39 years	Male	Temeke	Tap water	1	0	0	0	Treated	Occasionally	Some college or technical school	Employed	Yes	Occasionally (less than once a week)	No	Living with family members (not overcrowded)	Yes	Bloating Abdominal pain	1	0	0	1	0	0	Yes	Within the past year	Stool test
Negative	30-39 years	Male	Temeke	Tap water	1	0	0	0	Not treated	Occasionally	Some college or technical school	Employed	Yes	Occasionally (less than once a week)	Yes	Living with family members (not overcrowded)	Yes	Vomiting Diarrhea	0	0	1	0	1	0	No
Positive	40-49 years	Male	Ubungo	Tap water	1	0	0	0	Treated	Occasionally	College graduate	Employed	Yes	Occasionally (less than once a week)	Yes	Living with family members (not overcrowded)	Yes	Abdominal pain Diarrhea	1	0	0	0	1	0	Yes	Within the past year	Stool test
Positive	40-49 years	Male	Temeke	Tap water	1	0	0	0	Treated	Rarely	Less than secondary school	Unemployed	No	Regularly (once a week or more)	Yes	Living with family members (not overcrowded)	Yes	Abdominal pain Bloating	1	0	0	1	0	0	No
Negative	40-49 years	Male	Temeke	Tap water	1	0	0	0	Treated	Frequently	Some college or technical school	Employed	Yes	Occasionally (less than once a week)	No	Living with family members (not overcrowded)	Yes	Abdominal pain Vomiting Diarrhea	1	0	1	0	1	0	Yes	Within the past year	Stool test
Negative	40-49 years	Male	Kigamboni	Tap water	1	0	0	0	Treated	Rarely	Secondary school	Employed	No	Occasionally (less than once a week)	No	Living with family members (not overcrowded)	Yes	Abdominal pain Bloating Constipation	1	0	0	1	0	1	No
Positive	40-49 years	Male	Temeke	Tap water	1	0	0	0	Treated	Rarely	Secondary school	Employed	Yes	Occasionally (less than once a week)	Yes	Overcrowded family members	Yes	Bloating Abdominal pain Diarrhea	1	0	0	1	1	0	No
Negative	40-49 years	Female	Ilala	Tap water	1	0	0	0	Not treated	Occasionally	Some college or technical school	Employed	Yes	Occasionally (less than once a week)	No	Living with family members (not overcrowded)	Yes	Vomiting Abdominal pain	1	0	1	0	0	0	No
Positive	30-39 years	Male	Temeke	Tap water	1	0	0	0	Treated	Rarely	Secondary school	Employed	Yes	Never	Yes	Living alone	Yes	Bloating Abdominal pain	1	0	0	1	0	0	Not sure
Positive	30-39 years	Male	Temeke	Tap water Rainy water.	1	0	0	1	Not treated	Rarely	Some college or technical school	Employed	Yes	Occasionally (less than once a week)	Yes	Living alone	Yes	Vomiting Abdominal pain Diarrhea	1	0	1	0	1	0	No
Positive	40-49 years	Female	Ilala	Tap water	1	0	0	0	Treated	Rarely	Secondary school	Employed	Yes	Never	No	Living with family members (not overcrowded)	Yes	Vomiting Bloating Abdominal pain	1	0	1	1	0	0	No
Negative	18-29 years	Male	Temeke	Tap water	1	0	0	0	Treated	Rarely	Some college or technical school	Employed	No	Occasionally (less than once a week)	No	Living with family members (not overcrowded)	No	Abdominal pain Bloating	1	0	0	1	0	0	Yes	Within the past year	Stool test
Negative	50-59 years	Female	Ubungo	Tap water	1	0	0	0	Treated	Occasionally	Secondary school	Employed	No	Occasionally (less than once a week)	No	Living with family members (not overcrowded)	No	Vomiting Abdominal pain Bloating	1	0	1	1	0	0	No
Negative	18-29 years	Female	Ubungo	Tap water	1	0	0	0	Treated	Occasionally	Secondary school	Unemployed	No	Never	Yes	Living alone	Yes	Bloating Abdominal pain	1	0	0	1	0	0	Yes	Within the past year	Stool test
Positive	30-39 years	Male	Temeke	Tap water	1	0	0	0	Not treated	Occasionally	Secondary school	Employed	Yes	Never	Yes	Living alone	Yes	Abdominal pain Nausea Vomiting	1	1	1	0	0	0	No
Positive	30-39 years	Male	Temeke	Tap water	1	0	0	0	Treated	Rarely	Some college or technical school	Employed	No	Occasionally (less than once a week)	Yes	Living with family members (not overcrowded)	Yes	Abdominal pain Bloating Diarrhea	1	0	0	1	1	0	No
Positive	30-39 years	Male	Temeke	Tap water	1	0	0	0	Not treated	Occasionally	Secondary school	Unemployed	No	Occasionally (less than once a week)	No	Overcrowded family members	Yes	Abdominal pain Vomiting Diarrhea	1	0	1	0	1	0	No
Negative	50-59 years	Male	Temeke	Tap water	1	0	0	0	Treated	Rarely	Secondary school	Employed	Yes	Occasionally (less than once a week)	No	Living with family members (not overcrowded)	Yes	Vomiting Abdominal pain Diarrhea	1	0	1	0	1	0	No
Positive	18-29 years	Female	Temeke	Tap water	1	0	0	0	Treated	Rarely	Some college or technical school	Employed	No	Occasionally (less than once a week)	No	Living with family members (not overcrowded)	Yes	Abdominal pain Vomiting	1	0	1	0	0	0	Yes	Within the past year	Stool test
Negative	40-49 years	Male	Temeke	Tap water	1	0	0	0	Not treated	Occasionally	Some college or technical school	Employed	No	Occasionally (less than once a week)	Yes	Living with family members (not overcrowded)	Yes	Nausea Bloating Diarrhea Abdominal pain	1	1	0	1	1	0	No
Negative	18-29 years	Male	Temeke	Tap water	1	0	0	0	Treated	Frequently	Some college or technical school	Employed	No	Occasionally (less than once a week)	Not sure	Living with family members (not overcrowded)	Yes	Abdominal pain Bloating	1	0	0	1	0	0	No
Positive	18-29 years	Male	Temeke	Tap water	1	0	0	0	Treated	Occasionally	College graduate	Employed	Yes	Occasionally (less than once a week)	Yes	Overcrowded family members	No	Abdominal pain Bloating	1	0	0	1	0	0	Yes	Within the past year	Stool test
Negative	18-29 years	Male	Temeke	Borehole Tap water	1	1	0	0	Treated	Occasionally	Some college or technical school	Unemployed	No	Occasionally (less than once a week)	No	Living alone	No	Constipation Bloating	0	0	0	1	0	1	No
Negative	50-59 years	Female	Kigamboni	Tap water Borehole	1	1	0	0	Treated	Occasionally	Less than secondary school	Unemployed	No	Never	No	Living with family members (not overcrowded)	No	Abdominal pain Bloating Constipation	1	0	0	1	0	1	No
Positive	30-39 years	Female	Temeke	Tap water Borehole	1	1	0	0	Not sure	Occasionally	Secondary school	Unemployed	No	Occasionally (less than once a week)	No	Living with family members (not overcrowded)	No	Bloating Abdominal pain Nausea Constipation	1	1	0	1	0	1	Yes	Within the past year	Stool test
Negative	60 years or Older	Male	Temeke	Tap water Borehole	1	1	0	0	Not treated	Rarely	Less than secondary school	Unemployed	Yes	Regularly (once a week or more)	Not sure	Living with family members (not overcrowded)	No	Bloating	0	0	0	1	0	0	Not sure
Negative	40-49 years	Female	Temeke	Borehole	0	1	0	0	Treated	Frequently	College graduate	Employed	No	Never	Yes	Living with family members (not overcrowded)	Yes	Abdominal pain Bloating Constipation Nausea	1	1	0	1	0	1	Yes	Within the past 5 years	Blood test
Positive	50-59 years	Male	Temeke	Borehole	0	1	0	0	Not sure	Occasionally	Less than secondary school	Unemployed	No	Regularly (once a week or more)	Not sure	Living with family members (not overcrowded)	Yes	Nausea Bloating Constipation Abdominal pain	1	1	0	1	0	1	Yes	Within the past year	Stool test
Negative	60 years or Older	Female	Kigamboni	Borehole Rainy water.	0	1	0	1	Not sure	Occasionally	Less than secondary school	Unemployed	No	Occasionally (less than once a week)	Not sure	Living with family members (not overcrowded)	No	Abdominal pain Nausea Bloating	1	1	0	1	0	0	Yes	Within the past 5 years	Blood test
Negative	18-29 years	Female	Ubungo	Tap water	1	0	0	0	Treated	Frequently	College graduate	Employed	No	Regularly (once a week or more)	Not sure	Living alone	No	Bloating	0	0	0	1	0	0	No
Negative	60 years or Older	Female	Temeke	Borehole Rainy water. Tap water	1	1	0	1	Not treated	Occasionally	Less than secondary school	Unemployed	No	Never	Not sure	Living with family members (not overcrowded)	No	Abdominal pain Bloating Constipation Nausea	1	1	0	1	0	1	Yes	Within the past 5 years	Blood test
Negative	18-29 years	Male	Ilala	Tap water	1	0	0	0	Not treated	Occasionally	Less than secondary school	Unemployed	No	Never	Yes	Living with family members (not overcrowded)	No	Abdominal pain Nausea Diarrhea	1	1	0	0	1	0	No
Negative	18-29 years	Female	Ilala	Tap water	1	0	0	0	Not treated	Occasionally	Secondary school	Unemployed	No	Never	Yes	Living with family members (not overcrowded)	Yes	Abdominal pain Nausea Vomiting Diarrhea	1	1	1	0	1	0	No
Negative	60 years or Older	Male	Temeke	Tap water	1	0	0	0	Treated	Occasionally	Secondary school	Unemployed	No	Never	Not sure	Living with family members (not overcrowded)	No	Abdominal pain Vomiting	1	0	1	0	0	0	No
Negative	30-39 years	Female	Temeke	Tap water	1	0	0	0	Not treated	Occasionally	Some college or technical school	Employed	No	Occasionally (less than once a week)	Not sure	Living with family members (not overcrowded)	No	Abdominal pain	1	0	0	0	0	0	Not sure
Negative	50-59 years	Female	Temeke	Borehole Rainy water.	0	1	0	1	Treated	Occasionally	Less than secondary school	Unemployed	No	Never	No	Living with family members (not overcrowded)	No	Abdominal pain Nausea Vomiting	1	1	1	0	0	0	No
Negative	40-49 years	Male	Temeke	Tap water Rainy water.	1	0	0	1	Not treated	Occasionally	Secondary school	Employed	No	Never	Not sure	Living with family members (not overcrowded)	No	Abdominal pain	1	0	0	0	0	0	Not sure
Positive	18-29 years	Male	Temeke	Tap water	1	0	0	0	Not treated	Occasionally	Some college or technical school	Unemployed	No	Occasionally (less than once a week)	Not sure	Living in a dormitory, military barracks, or prison	No	Nausea Vomiting	0	1	1	0	0	0	No
Negative	40-49 years	Female	Temeke	Tap water Rainy water.	1	0	0	1	Treated	Occasionally	College graduate	Employed	No	Never	Not sure	Living with family members (not overcrowded)	No	Abdominal pain Bloating	1	0	0	1	0	0	Yes	Within the past 5 years	Stool test
Negative	30-39 years	Female	Kigamboni	Rainy water. Borehole	0	1	0	1	Treated	Occasionally	Some college or technical school	Employed	No	Never	Yes	Living with family members (not overcrowded)	No	Abdominal pain	1	0	0	0	0	0	No
Positive	30-39 years	Female	Temeke	Tap water	1	0	0	0	Treated	Occasionally	Some college or technical school	Employed	No	Occasionally (less than once a week)	No	Living with family members (not overcrowded)	No	Abdominal pain Bloating Nausea Constipation	1	1	0	1	0	1	No
Negative	50-59 years	Male	Temeke	Tap water Rainy water.	1	0	0	1	Treated	Occasionally	Postgraduate degree	Employed	No	Never	Not sure	Living with family members (not overcrowded)	No	Abdominal pain	1	0	0	0	0	0	Not sure
Negative	30-39 years	Male	Temeke	Tap water Rainy water.	1	0	0	1	Treated	Occasionally	Secondary school	Unemployed	No	Never	No	Living with family members (not overcrowded)	No	Abdominal pain Vomiting	1	0	1	0	0	0	Not sure
Negative	60 years or Older	Female	Temeke	Borehole Rainy water.	0	1	0	1	Treated	Occasionally	Less than secondary school	Unemployed	No	Occasionally (less than once a week)	Not sure	Overcrowded family members	No	Nausea Vomiting	0	1	1	0	0	0	Not sure
Positive	50-59 years	Male	Kigamboni	Borehole Rainy water.	0	1	0	1	Treated	Occasionally	Less than secondary school	Unemployed	No	Never	Not sure	Living with family members (not overcrowded)	No	Abdominal pain Constipation	1	0	0	0	0	1	Not sure
Negative	18-29 years	Female	Temeke	Tap water	1	0	0	0	Not treated	Occasionally	Some college or technical school	Unemployed	No	Never	Not sure	Living alone	No	Bloating Abdominal pain	1	0	0	1	0	0	No
Negative	30-39 years	Female	Ilala	Tap water Rainy water.	1	0	0	1	Treated	Occasionally	College graduate	Employed	No	Never	Not sure	Living with family members (not overcrowded)	No	Abdominal pain Nausea Bloating	1	1	0	1	0	0	No
Negative	18-29 years	Male	Temeke	Tap water	1	0	0	0	Not treated	Occasionally	Some college or technical school	Unemployed	No	Never	No	Living alone	No	Abdominal pain	1	0	0	0	0	0	No
Positive	30-39 years	Female	Temeke	Tap water	1	0	0	0	Treated	Rarely	Secondary school	Employed	No	Never	Not sure	Living with family members (not overcrowded)	No	Abdominal pain Bloating	1	0	0	1	0	0	Not sure
Negative	50-59 years	Female	Temeke	Borehole Rainy water.	0	1	0	1	Treated	Rarely	Secondary school	Unemployed	No	Never	Not sure	Living with family members (not overcrowded)	No	Abdominal pain	1	0	0	0	0	0	Not sure
Negative	18-29 years	Male	Temeke	Tap water	1	0	0	0	Treated	Occasionally	Some college or technical school	Unemployed	Yes	Occasionally (less than once a week)	Not sure	Living alone	No	Abdominal pain	1	0	0	0	0	0	No
Negative	50-59 years	Male	Temeke	Tap water Rainy water.	1	0	0	1	Treated	Occasionally	Less than secondary school	Unemployed	No	Never	Not sure	Overcrowded family members	No	Abdominal pain Nausea	1	1	0	0	0	0	Not sure
Negative	60 years or Older	Female	Temeke	Tap water	1	0	0	0	Not treated	Occasionally	Secondary school	Unemployed	No	Never	No	Living with family members (not overcrowded)	No	Abdominal pain Constipation	1	0	0	0	0	1	Not sure
Negative	18-29 years	Male	Temeke	Tap water	1	0	0	0	Not treated	Rarely	Some college or technical school	Unemployed	No	Never	Not sure	Living alone	No	Abdominal pain Diarrhea	1	0	0	0	1	0	No
Negative	18-29 years	Male	Kigamboni	Borehole	0	1	0	0	Treated	Occasionally	Less than secondary school	Unemployed	No	Never	Not sure	Living with family members (not overcrowded)	No	Abdominal pain	1	0	0	0	0	0	Not sure
Negative	30-39 years	Female	Temeke	Tap water	1	0	0	0	Treated	Occasionally	Secondary school	Employed	No	Occasionally (less than once a week)	Not sure	Living with family members (not overcrowded)	No	Abdominal pain	1	0	0	0	0	0	Not sure
Negative	40-49 years	Male	Temeke	Tap water Rainy water.	1	0	0	1	Treated	Frequently	Secondary school	Employed	No	Occasionally (less than once a week)	Not sure	Living with family members (not overcrowded)	No	Abdominal pain Bloating	1	0	0	1	0	0	Not sure
Negative	60 years or Older	Female	Kigamboni	Borehole Rainy water.	0	1	0	1	Treated	Rarely	Less than secondary school	Unemployed	No	Never	Not sure	Living with family members (not overcrowded)	No	Abdominal pain Nausea Diarrhea	1	1	0	0	1	0	Not sure
Negative	40-49 years	Female	Ilala	Tap water Rainy water.	1	0	0	1	Treated	Occasionally	Postgraduate degree	Employed	No	Never	Yes	Living with family members (not overcrowded)	No	Abdominal pain	1	0	0	0	0	0	No
Negative	40-49 years	Male	Temeke	Tap water	1	0	0	0	Treated	Occasionally	Some college or technical school	Employed	Yes	Occasionally (less than once a week)	No	Living with family members (not overcrowded)	Yes	Abdominal pain Bloating	1	0	0	1	0	0	Yes	Within the past year	Stool test
Negative	30-39 years	Female	Temeke	Tap water	1	0	0	0	Treated	Occasionally	Secondary school	Employed	No	Occasionally (less than once a week)	Yes	Overcrowded family members	Yes	Abdominal pain Vomiting Bloating	1	0	1	1	0	0	Yes	Within the past year	Stool test
Negative	30-39 years	Female	Temeke	Tap water	1	0	0	0	Treated	Frequently	Some college or technical school	Employed	No	Occasionally (less than once a week)	Yes	Living with family members (not overcrowded)	Yes	Abdominal pain Vomiting Bloating	1	0	1	1	0	0	No
Negative	50-59 years	Female	Temeke	Tap water	1	0	0	0	Treated	Occasionally	Some college or technical school	Employed	No	Occasionally (less than once a week)	No	Living with family members (not overcrowded)	Yes	Nausea Bloating	0	1	0	1	0	0	No
Negative	30-39 years	Female	Temeke	Tap water	1	0	0	0	Treated	Occasionally	Some college or technical school	Employed	No	Occasionally (less than once a week)	No	Living with family members (not overcrowded)	Yes	Bloating Diarrhea Abdominal pain	1	0	0	1	1	0
Positive	50-59 years	Female	Temeke	Tap water	1	0	0	0	Treated	Occasionally	College graduate	Employed	No	Occasionally (less than once a week)	No	Overcrowded family members	No	Bloating Abdominal pain Diarrhea	1	0	0	1	1	0	No
Positive	50-59 years	Male	Temeke	Tap water	1	0	0	0	Not treated	Occasionally	Less than secondary school	Employed	Yes	Occasionally (less than once a week)	Yes	Living alone	No	Abdominal pain Constipation Bloating	1	0	0	1	0	1	Yes	Within the past year	Stool test
Negative	60 years or Older	Male	Temeke	Tap water	1	0	0	0	Treated	Occasionally	Secondary school	Employed	No	Never	No	Living with family members (not overcrowded)	Yes	Vomiting Abdominal pain Bloating	1	0	1	1	0	0	No
Negative	40-49 years	Female	Temeke	Tap water	1	0	0	0	Treated	Occasionally	Secondary school	Employed	No	Occasionally (less than once a week)	No	Living with family members (not overcrowded)	No	Abdominal pain Vomiting Nausea Bloating	1	1	1	1	0	0	No
Negative	50-59 years	Male	Temeke	Tap water	1	0	0	0	Treated	Frequently	Some college or technical school	Employed	No	Occasionally (less than once a week)	No	Overcrowded family members	No	Abdominal pain Vomiting Diarrhea	1	0	1	0	1	0	Not sure
Negative	30-39 years	Female	Temeke	Tap water	1	0	0	0	Treated	Occasionally	Secondary school	Employed	No	Occasionally (less than once a week)	No	Overcrowded family members	Yes	Abdominal pain Vomiting Diarrhea	1	0	1	0	1	0	No
Positive	18-29 years	Female	Temeke	Tap water	1	0	0	0	Not treated	Occasionally	Less than secondary school	Employed	No	Never	No	Overcrowded family members	Yes	Abdominal pain Diarrhea	1	0	0	0	1	0	Not sure
Positive	50-59 years	Male	Temeke	Tap water	1	0	0	0	Treated	Rarely	Some college or technical school	Employed	No	Occasionally (less than once a week)	No	Overcrowded family members	No	Abdominal pain Bloating Constipation	1	0	0	1	0	1
Negative	18-29 years	Female	Temeke	Tap water	1	0	0	0	Not treated	Occasionally	Secondary school	Employed	No	Occasionally (less than once a week)	No	Overcrowded family members	Yes	Nausea Bloating Constipation	0	1	0	1	0	1	Yes	Within the past year	Stool test
Negative	40-49 years	Female	Temeke	Tap water	1	0	0	0	Treated	Occasionally	Secondary school	Unemployed	No	Regularly (once a week or more)	No	Living with family members (not overcrowded)	No	Vomiting Diarrhea Constipation	0	0	1	0	1	1	No
Positive	50-59 years	Female	Ilala	Tap water	1	0	0	0	Treated	Occasionally	Secondary school	Employed	No	Regularly (once a week or more)	No	Living with family members (not overcrowded)	Yes	Abdominal pain Bloating Vomiting	1	0	1	1	0	0	No
Positive	40-49 years	Male	Ilala	Tap water	1	0	0	0	Treated	Frequently	Secondary school	Employed	No	Occasionally (less than once a week)	No	Living with family members (not overcrowded)	No	Abdominal pain	1	0	0	0	0	0	Yes	Within the past year	Stool test
Positive	18-29 years	Male	Ubungo	Tap water	1	0	0	0	Not treated	Occasionally	Some college or technical school	Unemployed	No	Occasionally (less than once a week)	No	Living in a dormitory, military barracks, or prison	Yes	Abdominal pain Vomiting Diarrhea	1	0	1	0	1	0	Yes	Within the past year	Stool test
Positive	18-29 years	Female	Temeke	Tap water	1	0	0	0	Treated	Rarely	Secondary school	Employed	No	Occasionally (less than once a week)	Yes	Living with family members (not overcrowded)	Yes	Abdominal pain Bloating Constipation	1	0	0	1	0	1	No
Negative	18-29 years	Female	Ubungo	Tap water	1	0	0	0	Treated	Occasionally	Secondary school	Unemployed	No	Never	Yes	Living with family members (not overcrowded)	No	Abdominal pain Bloating	1	0	0	1	0	0	No
Positive	40-49 years	Female	Temeke	Tap water	1	0	0	0	Treated	Occasionally	Secondary school	Employed	No	Never	No	Living with family members (not overcrowded)	Yes	Abdominal pain Vomiting Bloating	1	0	1	1	0	0	No
Negative	30-39 years	Male	Ubungo	Tap water	1	0	0	0	Treated	Occasionally	Secondary school	Employed	No	Never	No	Living with family members (not overcrowded)	No	Abdominal pain Vomiting Diarrhea	1	0	1	0	1	0	No
Negative	30-39 years	Female	Ilala	Tap water	1	0	0	0	Not treated	Occasionally	Some college or technical school	Employed	No	Never	No	Overcrowded family members	Yes	Abdominal pain Vomiting Diarrhea	1	0	1	0	1	0	No
Positive	30-39 years	Female	Temeke	Tap water Rainy water.	1	0	0	1	Not treated	Occasionally	Less than secondary school	Employed	No	Never	No	Overcrowded family members	No	Abdominal pain Bloating Diarrhea	1	0	0	1	1	0	No
Negative	30-39 years	Female	Ubungo	Tap water Rainy water.	1	0	0	1	Not treated	Occasionally	Some college or technical school	Employed	No	Never	No	Living with family members (not overcrowded)	Yes	Abdominal pain Bloating Constipation	1	0	0	1	0	1	No
Negative	30-39 years	Female	Ilala	Tap water Rainy water.	1	0	0	1	Treated	Occasionally	Secondary school	Employed	No	Never	Yes	Living with family members (not overcrowded)	No	Abdominal pain Diarrhea Vomiting	1	0	1	0	1	0	No
Positive	50-59 years	Male	Ilala	Tap water	1	0	0	0	Not treated	Occasionally	Secondary school	Unemployed	No	Never	No	Living with family members (not overcrowded)	Yes	Vomiting Constipation Abdominal pain	1	0	1	0	0	1	No
Negative	40-49 years	Male	Temeke	Tap water	1	0	0	0	Treated	Occasionally	Some college or technical school	Employed	Yes	Occasionally (less than once a week)	No	Living with family members (not overcrowded)	Yes	Abdominal pain Bloating Constipation	1	0	0	1	0	1	No
Negative	40-49 years	Female	Ubungo	Tap water	1	0	0	0	Not treated	Occasionally	Some college or technical school	Unemployed	No	Never	No	Living with family members (not overcrowded)	Yes	Abdominal pain Bloating	1	0	0	1	0	0	No
Negative	30-39 years	Male	Temeke	Tap water	1	0	0	0	Treated	Rarely	Secondary school	Employed	No	Never	Yes	Living with family members (not overcrowded)	No	Bloating Constipation	0	0	0	1	0	1	No
Negative	40-49 years	Female	Temeke	Tap water	1	0	0	0	Treated	Occasionally	Secondary school	Employed	No	Never	No	Living with family members (not overcrowded)	Yes	Abdominal pain Vomiting Diarrhea	1	0	1	0	1	0	No
Negative	30-39 years	Male	Temeke	Tap water	1	0	0	0	Treated	Occasionally	Some college or technical school	Employed	No	Never	Yes	Living with family members (not overcrowded)	Yes	Abdominal pain Vomiting Diarrhea	1	0	1	0	1	0	Yes	Within the past year	Stool test
Positive	40-49 years	Male	Temeke	Tap water	1	0	0	0	Treated	Occasionally	Some college or technical school	Employed	No	Never	No	Living with family members (not overcrowded)	No	Abdominal pain Bloating Constipation	1	0	0	1	0	1	No
Positive	40-49 years	Male	Temeke	Tap water	1	0	0	0	Treated	Rarely	Some college or technical school	Employed	No	Never	Yes	Living with family members (not overcrowded)	Yes	Abdominal pain Bloating Diarrhea	1	0	0	1	1	0	No
Negative	40-49 years	Male	Temeke	Tap water	1	0	0	0	Treated	Occasionally	Some college or technical school	Employed	No	Never	Yes	Living with family members (not overcrowded)	Yes	Vomiting Abdominal pain	1	0	1	0	0	0	No
Negative	18-29 years	Female	Temeke	Tap water	1	0	0	0	Treated	Rarely	Some college or technical school	Employed	Yes	Never	No	Living with family members (not overcrowded)	Yes	Abdominal pain Bloating	1	0	0	1	0	0	Yes	Within the past year	Stool test
Positive	40-49 years	Male	Temeke	Tap water	1	0	0	0	Not treated	Occasionally	Secondary school	Employed	Yes	Never	No	Living with family members (not overcrowded)	Yes	Abdominal pain Bloating	1	0	0	1	0	0	No
Negative	40-49 years	Female	Kinondoni	Tap water	1	0	0	0	Not treated	Rarely	Secondary school	Employed	No	Never	No	Living with family members (not overcrowded)	No	Abdominal pain Bloating	1	0	0	1	0	0	Yes	Within the past year	Stool test
Negative	50-59 years	Male	Ubungo	Tap water	1	0	0	0	Not treated	Occasionally	Secondary school	Employed	Yes	Never	Yes	Living with family members (not overcrowded)	Yes	Bloating Abdominal pain	1	0	0	1	0	0	No
Negative	40-49 years	Male	Temeke	Tap water	1	0	0	0	Treated	Occasionally	College graduate	Employed	Yes	Occasionally (less than once a week)	No	Living with family members (not overcrowded)	Yes	Abdominal pain Bloating	1	0	0	1	0	0	Yes	Within the past year	Stool test
Positive	30-39 years	Male	Temeke	Tap water	1	0	0	0	Treated	Rarely	Secondary school	Employed	No	Never	No	Living with family members (not overcrowded)	Yes	Abdominal pain Vomiting Bloating	1	0	1	1	0	0	Yes	Within the past year	Stool test
Positive	30-39 years	Male	Temeke	Tap water	1	0	0	0	Treated	Rarely	Some college or technical school	Employed	No	Never	Yes	Living with family members (not overcrowded)	Yes	Abdominal pain Bloating Constipation	1	0	0	1	0	1	No
Negative	40-49 years	Female	Ubungo	Tap water	1	0	0	0	Treated	Occasionally	Secondary school	Employed	No	Never	No	Living with family members (not overcrowded)	Yes	Bloating Constipation	0	0	0	1	0	1
Positive	18-29 years	Female	Ilala	Tap water	1	0	0	0	Treated	Rarely	Secondary school	Employed	No	Never	Yes	Living with family members (not overcrowded)	Yes	Vomiting Diarrhea Abdominal pain	1	0	1	0	1	0	Yes	Within the past year	Stool test
Negative	30-39 years	Female	Temeke	Tap water	1	0	0	0	Treated	Occasionally	Secondary school	Employed	No	Never	No	Living alone	Yes	Vomiting Abdominal pain	1	0	1	0	0	0	Not sure
Negative	40-49 years	Female	Ubungo	Tap water	1	0	0	0	Treated	Occasionally	College graduate	Employed	Yes	Never	No	Living with family members (not overcrowded)	Yes	Abdominal pain Bloating Diarrhea	1	0	0	1	1	0	No
Positive	40-49 years	Female	Temeke	Tap water	1	0	0	0	Not treated	Rarely	Secondary school	Employed	No	Never	Yes	Living with family members (not overcrowded)	Yes	Vomiting Diarrhea	0	0	1	0	1	0	No
Positive	40-49 years	Male	Temeke	Tap water	1	0	0	0	Treated	Rarely	Secondary school	Employed	No	Never	Yes	Living with family members (not overcrowded)	Yes	Bloating	0	0	0	1	0	0	No
Positive	40-49 years	Female	Temeke	Tap water	1	0	0	0	Not treated	Rarely	Some college or technical school	Employed	Yes	Never	Yes	Living with family members (not overcrowded)	Yes	Vomiting Diarrhea Abdominal pain	1	0	1	0	1	0	No
Positive	40-49 years	Male	Temeke	Tap water	1	0	0	0	Treated	Occasionally	Secondary school	Employed	No	Never	Yes	Overcrowded family members	Yes	Abdominal pain Bloating Constipation	1	0	0	1	0	1	Yes	Within the past year	Stool test
Negative	40-49 years	Female	Temeke	Tap water	1	0	0	0	Not treated	Occasionally	Less than secondary school	Employed	No	Never	No	Living with family members (not overcrowded)	Yes	Vomiting Diarrhea	0	0	1	0	1	0	No
Negative	40-49 years	Female	Temeke	Tap water	1	0	0	0	Treated	Rarely	Secondary school	Employed	No	Never	Yes	Overcrowded family members	Yes	Vomiting Abdominal pain Diarrhea	1	0	1	0	1	0	No
Positive	40-49 years	Female	Temeke	Tap water	1	0	0	0	Not treated	Rarely	Some college or technical school	Employed	No	Never	No	Living with family members (not overcrowded)	Yes	Bloating Diarrhea Abdominal pain	1	0	0	1	1	0	No
Positive	40-49 years	Male	Temeke	Tap water	1	0	0	0	Treated	Rarely	Secondary school	Employed	No	Never	Yes	Living with family members (not overcrowded)	Yes	Vomiting Diarrhea Abdominal pain	1	0	1	0	1	0	No
Negative	40-49 years	Female	Ilala	Tap water	1	0	0	0	Treated	Rarely	Secondary school	Unemployed	No	Never	No	Living with family members (not overcrowded)	Yes	Abdominal pain Diarrhea Bloating	1	0	0	1	1	0	No
Negative	40-49 years	Female	Kinondoni	Tap water	1	0	0	0	Not treated	Rarely	Secondary school	Employed	No	Never	No	Living with family members (not overcrowded)	No	Abdominal pain Bloating	1	0	0	1	0	0	Yes	Within the past year	Stool test
Negative	50-59 years	Male	Ubungo	Tap water	1	0	0	0	Not treated	Occasionally	Secondary school	Employed	Yes	Never	Yes	Living with family members (not overcrowded)	Yes	Bloating Abdominal pain	1	0	0	1	0	0	No
Negative	40-49 years	Male	Temeke	Tap water	1	0	0	0	Treated	Occasionally	College graduate	Employed	Yes	Occasionally (less than once a week)	No	Living with family members (not overcrowded)	Yes	Abdominal pain Bloating	1	0	0	1	0	0	Yes	Within the past year	Stool test
Positive	30-39 years	Male	Temeke	Tap water	1	0	0	0	Treated	Rarely	Secondary school	Employed	No	Never	No	Living with family members (not overcrowded)	Yes	Abdominal pain Vomiting Bloating	1	0	1	1	0	0	Yes	Within the past year	Stool test
Positive	30-39 years	Male	Temeke	Tap water	1	0	0	0	Treated	Rarely	Some college or technical school	Employed	No	Never	Yes	Living with family members (not overcrowded)	Yes	Abdominal pain Bloating Constipation	1	0	0	1	0	1	No
Negative	40-49 years	Female	Ubungo	Tap water	1	0	0	0	Treated	Occasionally	Secondary school	Employed	No	Never	No	Living with family members (not overcrowded)	Yes	Bloating Constipation	0	0	0	1	0	1
Positive	18-29 years	Female	Ilala	Tap water	1	0	0	0	Treated	Rarely	Secondary school	Employed	No	Never	Yes	Living with family members (not overcrowded)	Yes	Vomiting Diarrhea Abdominal pain	1	0	1	0	1	0	Yes	Within the past year	Stool test
Negative	40-49 years	Female	Ubungo	Tap water	1	0	0	0	Treated	Occasionally	Secondary school	Employed	No	Never	No	Living with family members (not overcrowded)	Yes	Bloating Constipation	0	0	0	1	0	1
Positive	40-49 years	Male	Temeke	Tap water	1	0	0	0	Treated	Occasionally	Secondary school	Employed	No	Never	Yes	Overcrowded family members	Yes	Abdominal pain Bloating Constipation	1	0	0	1	0	1	Yes	Within the past year	Stool test
